# Supplementary material for: Comparative analysis of Wolbachia maternal transmission and localization in host ovaries
Source: Commun Biol. 2024 Jun 14;7:727. doi: 10.1038/s42003-024-06431-y (PMC11178894; doi:10.1038/s42003-024-06431-y)
Supplement: Supplementary file 3 — Supplementary Data 1 [file 42003_2024_6431_MOESM3_ESM.csv]

Genotype	Species	Wolbachia	Temperature	Family_ID	Infected	Sex
simR84	simulans	wRi	20C	1	I	F
simR84	simulans	wRi	20C	1	NA	F
simR84	simulans	wRi	20C	1	I	F
simR84	simulans	wRi	20C	1	I	F
simR84	simulans	wRi	20C	1	I	F
simR84	simulans	wRi	20C	1	I	M
simR84	simulans	wRi	20C	1	I	M
simR84	simulans	wRi	20C	1	I	M
simR84	simulans	wRi	20C	1	I	M
simR84	simulans	wRi	20C	1	I	M
simR84	simulans	wRi	25C	1	I	F
simR84	simulans	wRi	25C	1	NA	F
simR84	simulans	wRi	25C	1	I	F
simR84	simulans	wRi	25C	1	I	F
simR84	simulans	wRi	25C	1	I	F
simR84	simulans	wRi	25C	1	I	M
simR84	simulans	wRi	25C	1	I	M
simR84	simulans	wRi	25C	1	I	M
simR84	simulans	wRi	25C	1	I	M
simR84	simulans	wRi	25C	1	I	M
simR84	simulans	wRi	20C	2	I	F
simR84	simulans	wRi	20C	2	I	F
simR84	simulans	wRi	20C	2	I	F
simR84	simulans	wRi	20C	2	I	F
simR84	simulans	wRi	20C	2	I	F
simR84	simulans	wRi	20C	2	I	M
simR84	simulans	wRi	20C	2	I	M
simR84	simulans	wRi	20C	2	I	M
simR84	simulans	wRi	20C	2	I	M
simR84	simulans	wRi	20C	2	I	M
simR84	simulans	wRi	25C	3	I	F
simR84	simulans	wRi	25C	3	I	F
simR84	simulans	wRi	25C	3	NA	F
simR84	simulans	wRi	25C	3	I	F
simR84	simulans	wRi	25C	3	I	F
simR84	simulans	wRi	25C	3	I	M
simR84	simulans	wRi	25C	3	I	M
simR84	simulans	wRi	25C	3	I	M
simR84	simulans	wRi	25C	3	I	M
simR84	simulans	wRi	25C	3	I	M
simR84	simulans	wRi	20C	3	I	F
simR84	simulans	wRi	20C	3	NA	F
simR84	simulans	wRi	20C	3	I	F
simR84	simulans	wRi	20C	3	I	F
simR84	simulans	wRi	20C	3	I	F
simR84	simulans	wRi	20C	3	I	M
simR84	simulans	wRi	20C	3	I	M
simR84	simulans	wRi	20C	3	I	M
simR84	simulans	wRi	20C	3	I	M
simR84	simulans	wRi	20C	3	I	M
simR84	simulans	wRi	25C	4	NA	F
simR84	simulans	wRi	25C	4	I	F
simR84	simulans	wRi	25C	4	I	F
simR84	simulans	wRi	25C	4	I	F
simR84	simulans	wRi	25C	4	I	F
simR84	simulans	wRi	25C	4	I	M
simR84	simulans	wRi	25C	4	I	M
simR84	simulans	wRi	25C	4	I	M
simR84	simulans	wRi	25C	4	I	M
simR84	simulans	wRi	25C	4	I	M
simR84	simulans	wRi	20C	14	I	F
simR84	simulans	wRi	20C	14	I	F
simR84	simulans	wRi	20C	14	I	F
simR84	simulans	wRi	20C	14	I	F
simR84	simulans	wRi	20C	14	I	F
simR84	simulans	wRi	20C	14	I	M
simR84	simulans	wRi	20C	14	I	M
simR84	simulans	wRi	20C	14	I	M
simR84	simulans	wRi	20C	14	I	M
simR84	simulans	wRi	20C	14	I	M
simR84	simulans	wRi	25C	14	I	M
simR84	simulans	wRi	25C	14	I	M
simR84	simulans	wRi	25C	14	I	M
simR84	simulans	wRi	25C	14	I	M
simR84	simulans	wRi	25C	14	I	M
simR84	simulans	wRi	25C	14	I	M
simR84	simulans	wRi	25C	14	I	M
simR84	simulans	wRi	25C	14	I	M
simR84	simulans	wRi	20C	18	I	F
simR84	simulans	wRi	20C	18	I	F
simR84	simulans	wRi	20C	18	I	F
simR84	simulans	wRi	20C	18	NA	F
simR84	simulans	wRi	20C	18	I	F
simR84	simulans	wRi	20C	18	I	M
simR84	simulans	wRi	20C	18	I	M
simR84	simulans	wRi	20C	18	I	M
simR84	simulans	wRi	20C	18	I	M
simR84	simulans	wRi	20C	18	I	M
simR84	simulans	wRi	25C	15	I	F
simR84	simulans	wRi	25C	15	I	F
simR84	simulans	wRi	25C	15	NA	F
simR84	simulans	wRi	25C	15	I	M
simR84	simulans	wRi	25C	15	I	M
simR84	simulans	wRi	25C	15	I	M
simR84	simulans	wRi	25C	15	I	M
simR84	simulans	wRi	25C	15	I	M
simR84	simulans	wRi	25C	15	I	M
simR84	simulans	wRi	20C	19	I	F
simR84	simulans	wRi	20C	19	I	F
simR84	simulans	wRi	20C	19	NA	F
simR84	simulans	wRi	20C	19	I	F
simR84	simulans	wRi	20C	19	I	F
simR84	simulans	wRi	20C	19	I	M
simR84	simulans	wRi	20C	19	I	M
simR84	simulans	wRi	20C	19	I	M
simR84	simulans	wRi	20C	19	I	M
simR84	simulans	wRi	20C	19	I	M
simR84	simulans	wRi	25C	17	I	F
simR84	simulans	wRi	25C	17	NA	F
simR84	simulans	wRi	25C	17	I	F
simR84	simulans	wRi	25C	17	I	F
simR84	simulans	wRi	25C	17	I	F
simR84	simulans	wRi	25C	17	I	M
simR84	simulans	wRi	25C	17	I	M
simR84	simulans	wRi	25C	17	I	M
simR84	simulans	wRi	25C	17	I	M
simR84	simulans	wRi	20C	7	I	M
simR84	simulans	wRi	20C	7	I	M
simR84	simulans	wRi	20C	7	I	M
simR84	simulans	wRi	20C	7	I	M
simR84	simulans	wRi	20C	7	I	M
simR84	simulans	wRi	20C	7	I	M
simR84	simulans	wRi	20C	7	I	M
simR84	simulans	wRi	20C	7	I	M
simR84	simulans	wRi	20C	7	I	M
simR84	simulans	wRi	25C	7	I	F
simR84	simulans	wRi	25C	7	I	F
simR84	simulans	wRi	25C	7	I	F
simR84	simulans	wRi	25C	7	I	F
simR84	simulans	wRi	25C	7	NA	F
simR84	simulans	wRi	25C	7	I	F
simR84	simulans	wRi	25C	7	I	M
simR84	simulans	wRi	25C	7	I	M
simR84	simulans	wRi	25C	7	I	M
simR84	simulans	wRi	25C	7	I	M
simR84	simulans	wRi	20C	8	I	F
simR84	simulans	wRi	20C	8	I	F
simR84	simulans	wRi	20C	8	I	F
simR84	simulans	wRi	20C	8	I	F
simR84	simulans	wRi	20C	8	I	F
simR84	simulans	wRi	20C	8	I	M
simR84	simulans	wRi	20C	8	I	M
simR84	simulans	wRi	20C	8	I	M
simR84	simulans	wRi	20C	8	I	M
simR84	simulans	wRi	20C	8	I	M
simR84	simulans	wRi	25C	10	I	F
simR84	simulans	wRi	25C	10	I	F
simR84	simulans	wRi	25C	10	I	F
simR84	simulans	wRi	25C	10	I	F
simR84	simulans	wRi	25C	10	I	F
simR84	simulans	wRi	25C	10	I	M
simR84	simulans	wRi	25C	10	I	M
simR84	simulans	wRi	25C	10	I	M
simR84	simulans	wRi	25C	10	I	M
simR84	simulans	wRi	25C	10	I	M
simR84	simulans	wRi	20C	11	I	F
simR84	simulans	wRi	20C	11	I	F
simR84	simulans	wRi	20C	11	I	F
simR84	simulans	wRi	20C	11	I	F
simR84	simulans	wRi	20C	11	I	F
simR84	simulans	wRi	20C	11	I	M
simR84	simulans	wRi	20C	11	I	M
simR84	simulans	wRi	25C	19	I	F
simR84	simulans	wRi	25C	19	I	F
simR84	simulans	wRi	25C	19	NA	F
simR84	simulans	wRi	25C	19	I	F
simR84	simulans	wRi	25C	19	I	F
simR84	simulans	wRi	25C	19	I	M
simR84	simulans	wRi	25C	19	I	M
simR84	simulans	wRi	25C	19	I	M
simR84	simulans	wRi	25C	19	I	M
simR84	simulans	wRi	25C	19	I	M
simR84	simulans	wRi	20C	20	I	F
simR84	simulans	wRi	20C	20	I	F
simR84	simulans	wRi	20C	20	I	F
simR84	simulans	wRi	20C	20	I	F
simR84	simulans	wRi	20C	20	I	F
simR84	simulans	wRi	20C	20	I	M
simR84	simulans	wRi	20C	20	I	M
simR84	simulans	wRi	20C	20	I	M
simR84	simulans	wRi	20C	20	I	M
simR84	simulans	wRi	20C	20	I	M
simR84	simulans	wRi	25C	20	I	F
simR84	simulans	wRi	25C	20	I	F
simR84	simulans	wRi	25C	20	I	F
simR84	simulans	wRi	25C	20	I	F
simR84	simulans	wRi	25C	20	I	F
simR84	simulans	wRi	25C	20	I	M
simR84	simulans	wRi	25C	20	I	M
simR84	simulans	wRi	25C	20	I	M
simR84	simulans	wRi	25C	20	I	M
simR84	simulans	wRi	25C	20	I	M
simR84	simulans	wRi	20C	22	I	F
simR84	simulans	wRi	20C	22	I	F
simR84	simulans	wRi	20C	22	I	F
simR84	simulans	wRi	20C	22	I	F
simR84	simulans	wRi	20C	22	I	F
simR84	simulans	wRi	20C	22	I	M
simR84	simulans	wRi	20C	22	I	M
simR84	simulans	wRi	20C	22	I	M
simR84	simulans	wRi	20C	22	I	M
simR84	simulans	wRi	20C	22	I	M
simR84	simulans	wRi	25C	21	I	F
simR84	simulans	wRi	25C	21	I	F
simR84	simulans	wRi	25C	21	I	F
simR84	simulans	wRi	25C	21	I	F
simR84	simulans	wRi	25C	21	I	F
simR84	simulans	wRi	25C	21	I	M
simR84	simulans	wRi	25C	21	I	M
simR84	simulans	wRi	25C	21	I	M
simR84	simulans	wRi	25C	21	I	M
simR84	simulans	wRi	25C	21	I	M
simR84	simulans	wRi	20C	24	I	F
simR84	simulans	wRi	20C	24	I	F
simR84	simulans	wRi	20C	24	I	F
simR84	simulans	wRi	20C	24	I	F
simR84	simulans	wRi	20C	24	I	F
simR84	simulans	wRi	20C	24	I	M
simR84	simulans	wRi	20C	24	I	M
simR84	simulans	wRi	20C	24	I	M
simR84	simulans	wRi	20C	24	I	M
simR84	simulans	wRi	20C	24	I	M
simR84	simulans	wRi	25C	22	I	F
simR84	simulans	wRi	25C	22	I	F
simR84	simulans	wRi	25C	22	I	F
simR84	simulans	wRi	25C	22	I	F
simR84	simulans	wRi	25C	22	I	F
simR84	simulans	wRi	25C	22	I	M
simR84	simulans	wRi	25C	22	I	M
simR84	simulans	wRi	25C	22	I	M
simR84	simulans	wRi	25C	22	I	M
simR84	simulans	wRi	25C	22	I	M
simR84	simulans	wRi	20C	26	I	F
simR84	simulans	wRi	20C	26	I	F
simR84	simulans	wRi	20C	26	I	F
simR84	simulans	wRi	20C	26	I	F
simR84	simulans	wRi	20C	26	I	F
simR84	simulans	wRi	20C	26	I	M
simR84	simulans	wRi	20C	26	I	M
simR84	simulans	wRi	20C	26	I	M
simR84	simulans	wRi	20C	26	I	M
simR84	simulans	wRi	20C	26	I	M
simR84	simulans	wRi	25C	23	I	F
simR84	simulans	wRi	25C	23	I	F
simR84	simulans	wRi	25C	23	I	F
simR84	simulans	wRi	25C	23	I	F
simR84	simulans	wRi	25C	23	I	F
simR84	simulans	wRi	25C	23	I	M
simR84	simulans	wRi	25C	23	I	M
simR84	simulans	wRi	25C	23	I	M
simR84	simulans	wRi	25C	23	I	M
simR84	simulans	wRi	25C	23	I	M
simR84	simulans	wRi	20C	29	I	F
simR84	simulans	wRi	20C	29	I	F
simR84	simulans	wRi	20C	29	I	F
simR84	simulans	wRi	20C	29	I	F
simR84	simulans	wRi	20C	29	I	F
simR84	simulans	wRi	20C	29	I	M
simR84	simulans	wRi	20C	29	I	M
simR84	simulans	wRi	20C	29	I	M
simR84	simulans	wRi	20C	29	I	M
simR84	simulans	wRi	20C	29	I	M
simR84	simulans	wRi	25C	24	I	F
simR84	simulans	wRi	25C	24	I	F
simR84	simulans	wRi	25C	24	I	F
simR84	simulans	wRi	25C	24	I	F
simR84	simulans	wRi	25C	24	I	F
simR84	simulans	wRi	25C	24	I	M
simR84	simulans	wRi	25C	24	I	M
simR84	simulans	wRi	25C	24	I	M
simR84	simulans	wRi	25C	24	I	M
simR84	simulans	wRi	25C	24	I	M
simR84	simulans	wRi	20C	32	I	F
simR84	simulans	wRi	20C	32	I	F
simR84	simulans	wRi	20C	32	I	F
simR84	simulans	wRi	20C	32	I	F
simR84	simulans	wRi	20C	32	I	F
simR84	simulans	wRi	20C	32	I	M
simR84	simulans	wRi	20C	32	I	M
simR84	simulans	wRi	20C	32	I	M
simR84	simulans	wRi	20C	32	I	M
simR84	simulans	wRi	20C	32	I	M
simR84	simulans	wRi	25C	25	I	F
simR84	simulans	wRi	25C	25	I	F
simR84	simulans	wRi	25C	25	I	F
simR84	simulans	wRi	25C	25	I	F
simR84	simulans	wRi	25C	25	I	F
simR84	simulans	wRi	25C	25	I	M
simR84	simulans	wRi	25C	25	I	M
simR84	simulans	wRi	25C	25	I	M
simR84	simulans	wRi	25C	25	I	M
simR84	simulans	wRi	25C	25	I	M
simR84	simulans	wRi	20C	33	I	F
simR84	simulans	wRi	20C	33	I	F
simR84	simulans	wRi	20C	33	I	F
simR84	simulans	wRi	20C	33	I	F
simR84	simulans	wRi	20C	33	I	F
simR84	simulans	wRi	20C	33	I	M
simR84	simulans	wRi	20C	33	I	M
simR84	simulans	wRi	20C	33	I	M
simR84	simulans	wRi	20C	33	I	M
simR84	simulans	wRi	20C	33	I	M
simR84	simulans	wRi	25C	26	I	F
simR84	simulans	wRi	25C	26	I	F
simR84	simulans	wRi	25C	26	I	F
simR84	simulans	wRi	25C	26	I	F
simR84	simulans	wRi	25C	26	I	F
simR84	simulans	wRi	25C	26	I	M
simR84	simulans	wRi	25C	26	I	M
simR84	simulans	wRi	25C	26	I	M
simR84	simulans	wRi	25C	26	I	M
simR84	simulans	wRi	25C	26	I	M
simR84	simulans	wRi	20C	34	I	F
simR84	simulans	wRi	20C	34	I	F
simR84	simulans	wRi	20C	34	I	F
simR84	simulans	wRi	20C	34	I	F
simR84	simulans	wRi	20C	34	I	F
simR84	simulans	wRi	20C	34	I	M
simR84	simulans	wRi	20C	34	I	M
simR84	simulans	wRi	20C	34	I	M
simR84	simulans	wRi	20C	34	I	M
simR84	simulans	wRi	20C	34	I	M
simR84	simulans	wRi	25C	28	I	F
simR84	simulans	wRi	25C	28	I	F
simR84	simulans	wRi	25C	28	I	F
simR84	simulans	wRi	25C	28	I	F
simR84	simulans	wRi	25C	28	I	F
simR84	simulans	wRi	25C	28	I	M
simR84	simulans	wRi	25C	28	I	M
simR84	simulans	wRi	25C	28	I	M
simR84	simulans	wRi	25C	28	I	M
simR84	simulans	wRi	25C	28	I	M
simR84	simulans	wRi	20C	5	I	F
simR84	simulans	wRi	20C	5	I	F
simR84	simulans	wRi	20C	5	I	F
simR84	simulans	wRi	20C	5	I	F
simR84	simulans	wRi	20C	5	I	F
simR84	simulans	wRi	20C	5	I	M
simR84	simulans	wRi	20C	5	I	M
simR84	simulans	wRi	20C	5	I	M
simR84	simulans	wRi	20C	5	I	M
simR84	simulans	wRi	20C	5	I	M
simR84	simulans	wRi	25C	30	I	F
simR84	simulans	wRi	25C	30	I	F
simR84	simulans	wRi	25C	30	I	F
simR84	simulans	wRi	25C	30	I	F
simR84	simulans	wRi	25C	30	I	F
simR84	simulans	wRi	25C	30	I	M
simR84	simulans	wRi	25C	30	I	M
simR84	simulans	wRi	25C	30	I	M
simR84	simulans	wRi	25C	30	I	M
simR84	simulans	wRi	25C	30	I	M
simR84	simulans	wRi	20C	16	I	F
simR84	simulans	wRi	20C	16	I	F
simR84	simulans	wRi	20C	16	I	F
simR84	simulans	wRi	20C	16	I	F
simR84	simulans	wRi	20C	16	I	F
simR84	simulans	wRi	20C	16	I	M
simR84	simulans	wRi	20C	16	I	M
simR84	simulans	wRi	20C	16	I	M
simR84	simulans	wRi	20C	16	I	M
simR84	simulans	wRi	20C	16	I	M
simR84	simulans	wRi	25C	31	I	F
simR84	simulans	wRi	25C	31	I	F
simR84	simulans	wRi	25C	31	I	F
simR84	simulans	wRi	25C	31	I	F
simR84	simulans	wRi	25C	31	I	F
simR84	simulans	wRi	25C	31	I	M
simR84	simulans	wRi	25C	31	I	M
simR84	simulans	wRi	25C	31	I	M
simR84	simulans	wRi	25C	31	I	M
simR84	simulans	wRi	25C	31	I	M
simR84	simulans	wRi	20C	21	I	F
simR84	simulans	wRi	20C	21	I	F
simR84	simulans	wRi	20C	21	I	F
simR84	simulans	wRi	20C	21	I	F
simR84	simulans	wRi	20C	21	I	F
simR84	simulans	wRi	20C	21	I	M
simR84	simulans	wRi	20C	21	I	M
simR84	simulans	wRi	20C	21	I	M
simR84	simulans	wRi	20C	21	I	M
simR84	simulans	wRi	20C	21	I	M
segL1	seguyi	wSeg	20C	2	I	F
segL1	seguyi	wSeg	20C	2	I	F
segL1	seguyi	wSeg	20C	2	I	F
segL1	seguyi	wSeg	20C	2	I	F
segL1	seguyi	wSeg	20C	2	I	F
segL1	seguyi	wSeg	20C	2	I	M
segL1	seguyi	wSeg	20C	2	I	M
segL1	seguyi	wSeg	20C	2	I	M
segL1	seguyi	wSeg	20C	2	I	M
segL1	seguyi	wSeg	20C	2	I	M
segL1	seguyi	wSeg	25C	4	I	F
segL1	seguyi	wSeg	25C	4	I	F
segL1	seguyi	wSeg	25C	4	I	F
segL1	seguyi	wSeg	25C	4	I	F
segL1	seguyi	wSeg	25C	4	I	F
segL1	seguyi	wSeg	25C	4	I	M
segL1	seguyi	wSeg	25C	4	I	M
segL1	seguyi	wSeg	25C	4	I	M
segL1	seguyi	wSeg	25C	4	I	M
segL1	seguyi	wSeg	25C	4	I	M
segL1	seguyi	wSeg	20C	3	I	F
segL1	seguyi	wSeg	20C	3	I	F
segL1	seguyi	wSeg	20C	3	I	F
segL1	seguyi	wSeg	20C	3	I	F
segL1	seguyi	wSeg	20C	3	I	F
segL1	seguyi	wSeg	20C	3	I	F
segL1	seguyi	wSeg	20C	3	I	F
segL1	seguyi	wSeg	20C	3	I	F
segL1	seguyi	wSeg	20C	3	I	M
segL1	seguyi	wSeg	20C	3	I	M
segL1	seguyi	wSeg	25C	15	I	F
segL1	seguyi	wSeg	25C	15	I	F
segL1	seguyi	wSeg	25C	15	I	F
segL1	seguyi	wSeg	25C	15	I	F
segL1	seguyi	wSeg	25C	15	NA	F
segL1	seguyi	wSeg	25C	15	I	M
segL1	seguyi	wSeg	25C	15	I	M
segL1	seguyi	wSeg	25C	15	I	M
segL1	seguyi	wSeg	25C	15	I	M
segL1	seguyi	wSeg	25C	15	I	M
segL1	seguyi	wSeg	20C	4	I	F
segL1	seguyi	wSeg	20C	4	I	F
segL1	seguyi	wSeg	20C	4	I	F
segL1	seguyi	wSeg	20C	4	I	F
segL1	seguyi	wSeg	20C	4	I	F
segL1	seguyi	wSeg	20C	4	I	M
segL1	seguyi	wSeg	20C	4	I	M
segL1	seguyi	wSeg	20C	4	I	M
segL1	seguyi	wSeg	20C	4	I	M
segL1	seguyi	wSeg	20C	4	I	M
segL1	seguyi	wSeg	25C	17	I	F
segL1	seguyi	wSeg	25C	17	I	F
segL1	seguyi	wSeg	25C	17	I	F
segL1	seguyi	wSeg	25C	17	I	F
segL1	seguyi	wSeg	25C	17	I	F
segL1	seguyi	wSeg	25C	17	I	M
segL1	seguyi	wSeg	25C	17	I	M
segL1	seguyi	wSeg	25C	17	I	M
segL1	seguyi	wSeg	25C	17	I	M
segL1	seguyi	wSeg	25C	17	I	M
segL1	seguyi	wSeg	20C	5	I	F
segL1	seguyi	wSeg	20C	5	I	F
segL1	seguyi	wSeg	20C	5	I	F
segL1	seguyi	wSeg	20C	5	I	F
segL1	seguyi	wSeg	20C	5	I	F
segL1	seguyi	wSeg	20C	5	I	F
segL1	seguyi	wSeg	20C	5	I	F
segL1	seguyi	wSeg	20C	5	I	F
segL1	seguyi	wSeg	20C	5	I	M
segL1	seguyi	wSeg	20C	5	I	M
segL1	seguyi	wSeg	25C	18	I	F
segL1	seguyi	wSeg	25C	18	I	F
segL1	seguyi	wSeg	25C	18	I	F
segL1	seguyi	wSeg	25C	18	I	F
segL1	seguyi	wSeg	25C	18	I	F
segL1	seguyi	wSeg	25C	18	I	M
segL1	seguyi	wSeg	25C	18	I	M
segL1	seguyi	wSeg	25C	18	I	M
segL1	seguyi	wSeg	25C	18	I	M
segL1	seguyi	wSeg	25C	18	I	M
segL1	seguyi	wSeg	20C	7	I	F
segL1	seguyi	wSeg	20C	7	I	F
segL1	seguyi	wSeg	20C	7	I	F
segL1	seguyi	wSeg	20C	7	I	F
segL1	seguyi	wSeg	20C	7	I	F
segL1	seguyi	wSeg	20C	7	I	M
segL1	seguyi	wSeg	20C	7	I	M
segL1	seguyi	wSeg	20C	7	I	M
segL1	seguyi	wSeg	20C	7	I	M
segL1	seguyi	wSeg	20C	7	I	M
segL1	seguyi	wSeg	25C	23	I	F
segL1	seguyi	wSeg	25C	23	I	F
segL1	seguyi	wSeg	25C	23	I	F
segL1	seguyi	wSeg	25C	23	I	F
segL1	seguyi	wSeg	25C	23	I	F
segL1	seguyi	wSeg	25C	23	I	M
segL1	seguyi	wSeg	25C	23	I	M
segL1	seguyi	wSeg	25C	23	I	M
segL1	seguyi	wSeg	25C	23	I	M
segL1	seguyi	wSeg	25C	23	I	M
segL1	seguyi	wSeg	20C	9	I	F
segL1	seguyi	wSeg	20C	9	I	F
segL1	seguyi	wSeg	20C	9	I	F
segL1	seguyi	wSeg	20C	9	I	F
segL1	seguyi	wSeg	20C	9	I	F
segL1	seguyi	wSeg	20C	9	I	M
segL1	seguyi	wSeg	20C	9	I	M
segL1	seguyi	wSeg	20C	9	I	M
segL1	seguyi	wSeg	20C	9	I	M
segL1	seguyi	wSeg	20C	9	I	M
segL1	seguyi	wSeg	25C	24	I	F
segL1	seguyi	wSeg	25C	24	I	F
segL1	seguyi	wSeg	25C	24	I	F
segL1	seguyi	wSeg	25C	24	I	F
segL1	seguyi	wSeg	25C	24	I	F
segL1	seguyi	wSeg	25C	24	I	M
segL1	seguyi	wSeg	25C	24	I	M
segL1	seguyi	wSeg	25C	24	I	M
segL1	seguyi	wSeg	25C	24	I	M
segL1	seguyi	wSeg	25C	24	I	M
segL1	seguyi	wSeg	20C	13	I	F
segL1	seguyi	wSeg	20C	13	I	F
segL1	seguyi	wSeg	20C	13	I	F
segL1	seguyi	wSeg	20C	13	U	F
segL1	seguyi	wSeg	20C	13	I	F
segL1	seguyi	wSeg	20C	13	I	M
segL1	seguyi	wSeg	20C	13	I	M
segL1	seguyi	wSeg	20C	13	I	M
segL1	seguyi	wSeg	20C	13	I	M
segL1	seguyi	wSeg	20C	13	I	M
segL1	seguyi	wSeg	25C	26	I	F
segL1	seguyi	wSeg	25C	26	I	F
segL1	seguyi	wSeg	25C	26	I	F
segL1	seguyi	wSeg	25C	26	I	F
segL1	seguyi	wSeg	25C	26	I	F
segL1	seguyi	wSeg	25C	26	I	M
segL1	seguyi	wSeg	25C	26	I	M
segL1	seguyi	wSeg	25C	26	I	M
segL1	seguyi	wSeg	25C	26	I	M
segL1	seguyi	wSeg	25C	26	I	M
segL1	seguyi	wSeg	20C	14	I	F
segL1	seguyi	wSeg	20C	14	I	F
segL1	seguyi	wSeg	20C	14	I	F
segL1	seguyi	wSeg	20C	14	I	F
segL1	seguyi	wSeg	20C	14	I	F
segL1	seguyi	wSeg	20C	14	I	M
segL1	seguyi	wSeg	20C	14	I	M
segL1	seguyi	wSeg	20C	14	I	M
segL1	seguyi	wSeg	20C	14	I	M
segL1	seguyi	wSeg	20C	14	I	M
segL1	seguyi	wSeg	25C	27	I	F
segL1	seguyi	wSeg	25C	27	I	F
segL1	seguyi	wSeg	25C	27	I	F
segL1	seguyi	wSeg	25C	27	I	F
segL1	seguyi	wSeg	25C	27	I	F
segL1	seguyi	wSeg	25C	27	I	M
segL1	seguyi	wSeg	25C	27	I	M
segL1	seguyi	wSeg	25C	27	I	M
segL1	seguyi	wSeg	25C	27	I	M
segL1	seguyi	wSeg	25C	27	I	M
segL1	seguyi	wSeg	20C	16	I	F
segL1	seguyi	wSeg	20C	16	U	F
segL1	seguyi	wSeg	20C	16	I	F
segL1	seguyi	wSeg	20C	16	I	F
segL1	seguyi	wSeg	20C	16	I	F
segL1	seguyi	wSeg	20C	16	I	M
segL1	seguyi	wSeg	20C	16	I	M
segL1	seguyi	wSeg	20C	16	I	M
segL1	seguyi	wSeg	20C	16	I	M
segL1	seguyi	wSeg	20C	16	I	M
segL1	seguyi	wSeg	25C	28	I	F
segL1	seguyi	wSeg	25C	28	I	F
segL1	seguyi	wSeg	25C	28	I	F
segL1	seguyi	wSeg	25C	28	I	F
segL1	seguyi	wSeg	25C	28	I	F
segL1	seguyi	wSeg	25C	28	I	M
segL1	seguyi	wSeg	25C	28	I	M
segL1	seguyi	wSeg	25C	28	I	M
segL1	seguyi	wSeg	25C	28	I	M
segL1	seguyi	wSeg	25C	28	I	M
segL1	seguyi	wSeg	20C	17	I	F
segL1	seguyi	wSeg	20C	17	I	F
segL1	seguyi	wSeg	20C	17	I	F
segL1	seguyi	wSeg	20C	17	I	F
segL1	seguyi	wSeg	20C	17	I	F
segL1	seguyi	wSeg	20C	17	I	M
segL1	seguyi	wSeg	20C	17	I	M
segL1	seguyi	wSeg	20C	17	I	M
segL1	seguyi	wSeg	20C	17	I	M
segL1	seguyi	wSeg	20C	17	I	M
segL1	seguyi	wSeg	25C	34	I	F
segL1	seguyi	wSeg	25C	34	I	F
segL1	seguyi	wSeg	25C	34	I	F
segL1	seguyi	wSeg	25C	34	I	F
segL1	seguyi	wSeg	25C	34	I	F
segL1	seguyi	wSeg	25C	34	I	M
segL1	seguyi	wSeg	25C	34	I	M
segL1	seguyi	wSeg	25C	34	I	M
segL1	seguyi	wSeg	25C	34	I	M
segL1	seguyi	wSeg	25C	34	I	M
segL1	seguyi	wSeg	20C	22	I	F
segL1	seguyi	wSeg	20C	22	I	F
segL1	seguyi	wSeg	20C	22	I	F
segL1	seguyi	wSeg	20C	22	I	F
segL1	seguyi	wSeg	20C	22	I	F
segL1	seguyi	wSeg	20C	22	I	M
segL1	seguyi	wSeg	20C	22	I	M
segL1	seguyi	wSeg	20C	22	I	M
segL1	seguyi	wSeg	20C	22	U	M
segL1	seguyi	wSeg	20C	22	I	M
segL1	seguyi	wSeg	25C	35	I	F
segL1	seguyi	wSeg	25C	35	I	F
segL1	seguyi	wSeg	25C	35	I	F
segL1	seguyi	wSeg	25C	35	I	F
segL1	seguyi	wSeg	25C	35	I	F
segL1	seguyi	wSeg	25C	35	I	M
segL1	seguyi	wSeg	25C	35	I	M
segL1	seguyi	wSeg	25C	35	I	M
segL1	seguyi	wSeg	25C	35	I	M
segL1	seguyi	wSeg	25C	35	I	M
segL1	seguyi	wSeg	20C	23	I	F
segL1	seguyi	wSeg	20C	23	I	F
segL1	seguyi	wSeg	20C	23	I	F
segL1	seguyi	wSeg	20C	23	I	F
segL1	seguyi	wSeg	20C	23	I	F
segL1	seguyi	wSeg	20C	23	I	M
segL1	seguyi	wSeg	20C	23	I	M
segL1	seguyi	wSeg	20C	23	NA	M
segL1	seguyi	wSeg	20C	23	I	M
segL1	seguyi	wSeg	20C	23	I	M
segL1	seguyi	wSeg	25C	37	I	F
segL1	seguyi	wSeg	25C	37	I	F
segL1	seguyi	wSeg	25C	37	I	F
segL1	seguyi	wSeg	25C	37	I	F
segL1	seguyi	wSeg	25C	37	I	F
segL1	seguyi	wSeg	25C	37	I	M
segL1	seguyi	wSeg	25C	37	I	M
segL1	seguyi	wSeg	25C	37	I	M
segL1	seguyi	wSeg	25C	37	I	M
segL1	seguyi	wSeg	25C	37	I	M
segL1	seguyi	wSeg	20C	24	I	F
segL1	seguyi	wSeg	20C	24	I	F
segL1	seguyi	wSeg	20C	24	I	F
segL1	seguyi	wSeg	20C	24	I	F
segL1	seguyi	wSeg	20C	24	I	F
segL1	seguyi	wSeg	20C	24	I	M
segL1	seguyi	wSeg	20C	24	I	M
segL1	seguyi	wSeg	20C	24	I	M
segL1	seguyi	wSeg	20C	24	I	M
segL1	seguyi	wSeg	20C	24	U	M
segL1	seguyi	wSeg	25C	38	I	F
segL1	seguyi	wSeg	25C	38	I	F
segL1	seguyi	wSeg	25C	38	I	F
segL1	seguyi	wSeg	25C	38	I	F
segL1	seguyi	wSeg	25C	38	I	F
segL1	seguyi	wSeg	25C	38	I	M
segL1	seguyi	wSeg	25C	38	I	M
segL1	seguyi	wSeg	25C	38	I	M
segL1	seguyi	wSeg	25C	38	I	M
segL1	seguyi	wSeg	25C	38	I	M
segL1	seguyi	wSeg	20C	26	I	F
segL1	seguyi	wSeg	20C	26	I	F
segL1	seguyi	wSeg	20C	26	I	F
segL1	seguyi	wSeg	20C	26	I	F
segL1	seguyi	wSeg	20C	26	I	F
segL1	seguyi	wSeg	20C	26	I	M
segL1	seguyi	wSeg	20C	26	I	M
segL1	seguyi	wSeg	20C	26	I	M
segL1	seguyi	wSeg	20C	26	I	M
segL1	seguyi	wSeg	20C	26	I	M
segL1	seguyi	wSeg	25C	52	I	F
segL1	seguyi	wSeg	25C	52	I	F
segL1	seguyi	wSeg	25C	52	I	F
segL1	seguyi	wSeg	25C	52	I	F
segL1	seguyi	wSeg	25C	52	U	F
segL1	seguyi	wSeg	25C	52	I	M
segL1	seguyi	wSeg	25C	52	I	M
segL1	seguyi	wSeg	25C	52	I	M
segL1	seguyi	wSeg	25C	52	I	M
segL1	seguyi	wSeg	25C	52	I	M
segL1	seguyi	wSeg	20C	27	I	F
segL1	seguyi	wSeg	20C	27	I	F
segL1	seguyi	wSeg	20C	27	I	F
segL1	seguyi	wSeg	20C	27	I	F
segL1	seguyi	wSeg	20C	27	I	F
segL1	seguyi	wSeg	20C	27	I	M
segL1	seguyi	wSeg	20C	27	I	M
segL1	seguyi	wSeg	20C	27	I	M
segL1	seguyi	wSeg	20C	27	I	M
segL1	seguyi	wSeg	20C	27	I	M
segL1	seguyi	wSeg	25C	73	I	F
segL1	seguyi	wSeg	25C	73	I	F
segL1	seguyi	wSeg	25C	73	U	F
segL1	seguyi	wSeg	25C	73	I	F
segL1	seguyi	wSeg	25C	73	U	F
segL1	seguyi	wSeg	25C	73	I	M
segL1	seguyi	wSeg	25C	73	I	M
segL1	seguyi	wSeg	25C	73	I	M
segL1	seguyi	wSeg	25C	73	I	M
segL1	seguyi	wSeg	25C	73	I	M
segL1	seguyi	wSeg	20C	28	I	F
segL1	seguyi	wSeg	20C	28	I	F
segL1	seguyi	wSeg	20C	28	I	F
segL1	seguyi	wSeg	20C	28	U	F
segL1	seguyi	wSeg	20C	28	I	F
segL1	seguyi	wSeg	20C	28	I	M
segL1	seguyi	wSeg	20C	28	I	M
segL1	seguyi	wSeg	20C	28	I	M
segL1	seguyi	wSeg	20C	28	I	M
segL1	seguyi	wSeg	20C	28	I	M
segL1	seguyi	wSeg	25C	74	I	F
segL1	seguyi	wSeg	25C	74	I	F
segL1	seguyi	wSeg	25C	74	I	F
segL1	seguyi	wSeg	25C	74	I	F
segL1	seguyi	wSeg	25C	74	I	F
segL1	seguyi	wSeg	25C	74	I	M
segL1	seguyi	wSeg	25C	74	I	M
segL1	seguyi	wSeg	25C	74	I	M
segL1	seguyi	wSeg	25C	74	I	M
segL1	seguyi	wSeg	25C	74	I	M
segL1	seguyi	wSeg	20C	29	I	F
segL1	seguyi	wSeg	20C	29	I	F
segL1	seguyi	wSeg	20C	29	I	F
segL1	seguyi	wSeg	20C	29	I	F
segL1	seguyi	wSeg	20C	29	I	F
segL1	seguyi	wSeg	20C	29	I	M
segL1	seguyi	wSeg	20C	29	I	M
segL1	seguyi	wSeg	20C	29	I	M
segL1	seguyi	wSeg	20C	29	I	M
segL1	seguyi	wSeg	20C	29	I	M
segL1	seguyi	wSeg	25C	77	I	F
segL1	seguyi	wSeg	25C	77	I	F
segL1	seguyi	wSeg	25C	77	I	F
segL1	seguyi	wSeg	25C	77	I	F
segL1	seguyi	wSeg	25C	77	U	F
segL1	seguyi	wSeg	25C	77	I	M
segL1	seguyi	wSeg	25C	77	I	M
segL1	seguyi	wSeg	25C	77	I	M
segL1	seguyi	wSeg	25C	77	I	M
segL1	seguyi	wSeg	25C	77	I	M
segL1	seguyi	wSeg	20C	30	I	F
segL1	seguyi	wSeg	20C	30	I	F
segL1	seguyi	wSeg	20C	30	I	F
segL1	seguyi	wSeg	20C	30	I	F
segL1	seguyi	wSeg	20C	30	U	F
segL1	seguyi	wSeg	20C	30	I	M
segL1	seguyi	wSeg	20C	30	I	M
segL1	seguyi	wSeg	20C	30	I	M
segL1	seguyi	wSeg	20C	30	I	M
segL1	seguyi	wSeg	20C	30	I	M
segL1	seguyi	wSeg	25C	88	I	F
segL1	seguyi	wSeg	25C	88	I	F
segL1	seguyi	wSeg	25C	88	U	F
segL1	seguyi	wSeg	25C	88	I	F
segL1	seguyi	wSeg	25C	88	I	F
segL1	seguyi	wSeg	25C	88	I	M
segL1	seguyi	wSeg	25C	88	I	M
segL1	seguyi	wSeg	25C	88	I	M
segL1	seguyi	wSeg	25C	88	I	M
segL1	seguyi	wSeg	25C	88	I	M
segL1	seguyi	wSeg	20C	31	I	F
segL1	seguyi	wSeg	20C	31	U	F
segL1	seguyi	wSeg	20C	31	I	F
segL1	seguyi	wSeg	20C	31	NA	F
segL1	seguyi	wSeg	20C	31	I	F
segL1	seguyi	wSeg	20C	31	I	M
segL1	seguyi	wSeg	20C	31	I	M
segL1	seguyi	wSeg	20C	31	I	M
segL1	seguyi	wSeg	20C	31	I	M
segL1	seguyi	wSeg	20C	31	I	M
segL1	seguyi	wSeg	25C	95	I	F
segL1	seguyi	wSeg	25C	95	I	F
segL1	seguyi	wSeg	25C	95	I	F
segL1	seguyi	wSeg	25C	95	I	F
segL1	seguyi	wSeg	25C	95	U	F
segL1	seguyi	wSeg	25C	95	I	M
segL1	seguyi	wSeg	25C	95	I	M
segL1	seguyi	wSeg	25C	95	I	M
segL1	seguyi	wSeg	25C	95	I	M
segL1	seguyi	wSeg	25C	95	I	M
segL1	seguyi	wSeg	20C	51	I	F
segL1	seguyi	wSeg	20C	51	I	F
segL1	seguyi	wSeg	20C	51	I	F
segL1	seguyi	wSeg	20C	51	U	F
segL1	seguyi	wSeg	20C	51	I	F
segL1	seguyi	wSeg	20C	51	I	M
segL1	seguyi	wSeg	20C	51	I	M
segL1	seguyi	wSeg	20C	51	I	M
segL1	seguyi	wSeg	20C	51	I	M
segL1	seguyi	wSeg	20C	51	I	M
segL1	seguyi	wSeg	25C	97	I	F
segL1	seguyi	wSeg	25C	97	I	F
segL1	seguyi	wSeg	25C	97	I	F
segL1	seguyi	wSeg	25C	97	I	F
segL1	seguyi	wSeg	25C	97	I	F
segL1	seguyi	wSeg	25C	97	I	M
segL1	seguyi	wSeg	25C	97	I	M
segL1	seguyi	wSeg	25C	97	I	M
segL1	seguyi	wSeg	25C	97	I	M
segL1	seguyi	wSeg	25C	97	I	M
segL1	seguyi	wSeg	20C	52	I	F
segL1	seguyi	wSeg	20C	52	I	F
segL1	seguyi	wSeg	20C	52	I	F
segL1	seguyi	wSeg	20C	52	I	F
segL1	seguyi	wSeg	20C	52	I	F
segL1	seguyi	wSeg	20C	52	I	M
segL1	seguyi	wSeg	20C	52	I	M
segL1	seguyi	wSeg	20C	52	I	M
segL1	seguyi	wSeg	20C	52	I	M
segL1	seguyi	wSeg	20C	52	I	M
segL1	seguyi	wSeg	25C	105	I	F
segL1	seguyi	wSeg	25C	105	U	F
segL1	seguyi	wSeg	25C	105	I	F
segL1	seguyi	wSeg	25C	105	U	F
segL1	seguyi	wSeg	25C	105	U	F
segL1	seguyi	wSeg	25C	105	I	M
segL1	seguyi	wSeg	25C	105	I	M
segL1	seguyi	wSeg	25C	105	I	M
segL1	seguyi	wSeg	25C	105	I	M
segL1	seguyi	wSeg	25C	105	I	M
segL1	seguyi	wSeg	20C	57	I	F
segL1	seguyi	wSeg	20C	57	I	F
segL1	seguyi	wSeg	20C	57	I	F
segL1	seguyi	wSeg	20C	57	I	F
segL1	seguyi	wSeg	20C	57	U	F
segL1	seguyi	wSeg	20C	57	I	M
segL1	seguyi	wSeg	20C	57	I	M
segL1	seguyi	wSeg	20C	57	I	M
segL1	seguyi	wSeg	20C	57	I	M
segL1	seguyi	wSeg	20C	57	I	M
segL1	seguyi	wSeg	25C	106	I	F
segL1	seguyi	wSeg	25C	106	I	F
segL1	seguyi	wSeg	25C	106	I	F
segL1	seguyi	wSeg	25C	106	I	F
segL1	seguyi	wSeg	25C	106	I	F
segL1	seguyi	wSeg	25C	106	I	M
segL1	seguyi	wSeg	25C	106	I	M
segL1	seguyi	wSeg	25C	106	I	M
segL1	seguyi	wSeg	25C	106	I	M
segL1	seguyi	wSeg	25C	106	I	M
segL1	seguyi	wSeg	20C	59	I	F
segL1	seguyi	wSeg	20C	59	I	F
segL1	seguyi	wSeg	20C	59	U	F
segL1	seguyi	wSeg	20C	59	I	F
segL1	seguyi	wSeg	20C	59	I	F
segL1	seguyi	wSeg	20C	59	I	M
segL1	seguyi	wSeg	20C	59	I	M
segL1	seguyi	wSeg	20C	59	I	M
segL1	seguyi	wSeg	20C	59	I	M
segL1	seguyi	wSeg	20C	59	I	M
melHB22	melanogaster	wMel	20C	4	U	F
melHB22	melanogaster	wMel	20C	4	U	F
melHB22	melanogaster	wMel	20C	4	U	F
melHB22	melanogaster	wMel	20C	4	I	F
melHB22	melanogaster	wMel	20C	4	I	F
melHB22	melanogaster	wMel	20C	4	I	M
melHB22	melanogaster	wMel	20C	4	I	M
melHB22	melanogaster	wMel	20C	4	I	M
melHB22	melanogaster	wMel	20C	4	I	M
melHB22	melanogaster	wMel	20C	4	U	M
melHB22	melanogaster	wMel	25C	5	I	F
melHB22	melanogaster	wMel	25C	5	I	F
melHB22	melanogaster	wMel	25C	5	I	F
melHB22	melanogaster	wMel	25C	5	I	F
melHB22	melanogaster	wMel	25C	5	NA	F
melHB22	melanogaster	wMel	25C	5	I	M
melHB22	melanogaster	wMel	25C	5	I	M
melHB22	melanogaster	wMel	25C	5	I	M
melHB22	melanogaster	wMel	25C	5	I	M
melHB22	melanogaster	wMel	25C	5	I	M
melHB22	melanogaster	wMel	20C	5	U	F
melHB22	melanogaster	wMel	20C	5	U	F
melHB22	melanogaster	wMel	20C	5	U	F
melHB22	melanogaster	wMel	20C	5	U	F
melHB22	melanogaster	wMel	20C	5	NA	F
melHB22	melanogaster	wMel	20C	5	I	M
melHB22	melanogaster	wMel	20C	5	I	M
melHB22	melanogaster	wMel	20C	5	I	M
melHB22	melanogaster	wMel	20C	5	I	M
melHB22	melanogaster	wMel	20C	5	I	M
melHB22	melanogaster	wMel	25C	6	NA	F
melHB22	melanogaster	wMel	25C	6	I	F
melHB22	melanogaster	wMel	25C	6	I	F
melHB22	melanogaster	wMel	25C	6	I	F
melHB22	melanogaster	wMel	25C	6	I	F
melHB22	melanogaster	wMel	25C	6	I	M
melHB22	melanogaster	wMel	25C	6	I	M
melHB22	melanogaster	wMel	25C	6	I	M
melHB22	melanogaster	wMel	25C	6	I	M
melHB22	melanogaster	wMel	25C	6	I	M
melHB22	melanogaster	wMel	20C	6	I	F
melHB22	melanogaster	wMel	20C	6	U	F
melHB22	melanogaster	wMel	20C	6	U	F
melHB22	melanogaster	wMel	20C	6	I	F
melHB22	melanogaster	wMel	20C	6	I	F
melHB22	melanogaster	wMel	20C	6	I	M
melHB22	melanogaster	wMel	20C	6	I	M
melHB22	melanogaster	wMel	20C	6	I	M
melHB22	melanogaster	wMel	20C	6	I	M
melHB22	melanogaster	wMel	20C	6	I	M
melHB22	melanogaster	wMel	25C	8	I	F
melHB22	melanogaster	wMel	25C	8	U	F
melHB22	melanogaster	wMel	25C	8	I	F
melHB22	melanogaster	wMel	25C	8	U	F
melHB22	melanogaster	wMel	25C	8	U	F
melHB22	melanogaster	wMel	25C	8	I	M
melHB22	melanogaster	wMel	25C	8	I	M
melHB22	melanogaster	wMel	25C	8	I	M
melHB22	melanogaster	wMel	25C	8	I	M
melHB22	melanogaster	wMel	25C	8	I	M
melHB22	melanogaster	wMel	20C	7	I	F
melHB22	melanogaster	wMel	20C	7	I	F
melHB22	melanogaster	wMel	20C	7	I	F
melHB22	melanogaster	wMel	20C	7	I	F
melHB22	melanogaster	wMel	20C	7	I	F
melHB22	melanogaster	wMel	20C	7	I	M
melHB22	melanogaster	wMel	20C	7	I	M
melHB22	melanogaster	wMel	20C	7	I	M
melHB22	melanogaster	wMel	20C	7	I	M
melHB22	melanogaster	wMel	20C	7	I	M
melHB22	melanogaster	wMel	25C	10	I	F
melHB22	melanogaster	wMel	25C	10	U	M
melHB22	melanogaster	wMel	25C	10	I	F
melHB22	melanogaster	wMel	25C	10	I	F
melHB22	melanogaster	wMel	25C	10	I	F
melHB22	melanogaster	wMel	25C	10	I	M
melHB22	melanogaster	wMel	25C	10	I	M
melHB22	melanogaster	wMel	25C	10	I	M
melHB22	melanogaster	wMel	25C	10	I	F
melHB22	melanogaster	wMel	25C	10	I	M
melHB22	melanogaster	wMel	20C	9	U	F
melHB22	melanogaster	wMel	20C	9	I	F
melHB22	melanogaster	wMel	20C	9	I	F
melHB22	melanogaster	wMel	20C	9	I	F
melHB22	melanogaster	wMel	20C	9	I	F
melHB22	melanogaster	wMel	20C	9	I	M
melHB22	melanogaster	wMel	20C	9	I	M
melHB22	melanogaster	wMel	20C	9	I	M
melHB22	melanogaster	wMel	20C	9	I	M
melHB22	melanogaster	wMel	20C	9	I	M
melHB22	melanogaster	wMel	25C	11	I	F
melHB22	melanogaster	wMel	25C	11	I	F
melHB22	melanogaster	wMel	25C	11	I	F
melHB22	melanogaster	wMel	25C	11	I	F
melHB22	melanogaster	wMel	25C	11	I	F
melHB22	melanogaster	wMel	25C	11	I	M
melHB22	melanogaster	wMel	25C	11	I	M
melHB22	melanogaster	wMel	25C	11	I	M
melHB22	melanogaster	wMel	25C	11	I	M
melHB22	melanogaster	wMel	25C	11	I	M
melHB22	melanogaster	wMel	20C	10	U	F
melHB22	melanogaster	wMel	20C	10	U	F
melHB22	melanogaster	wMel	20C	10	I	F
melHB22	melanogaster	wMel	20C	10	I	F
melHB22	melanogaster	wMel	20C	10	I	F
melHB22	melanogaster	wMel	20C	10	I	M
melHB22	melanogaster	wMel	20C	10	I	M
melHB22	melanogaster	wMel	20C	10	I	M
melHB22	melanogaster	wMel	20C	10	I	M
melHB22	melanogaster	wMel	20C	10	I	M
melHB22	melanogaster	wMel	25C	13	I	F
melHB22	melanogaster	wMel	25C	13	I	F
melHB22	melanogaster	wMel	25C	13	I	F
melHB22	melanogaster	wMel	25C	13	I	F
melHB22	melanogaster	wMel	25C	13	I	F
melHB22	melanogaster	wMel	25C	13	I	M
melHB22	melanogaster	wMel	25C	13	I	M
melHB22	melanogaster	wMel	25C	13	I	M
melHB22	melanogaster	wMel	25C	13	I	M
melHB22	melanogaster	wMel	25C	13	I	M
melHB22	melanogaster	wMel	20C	12	I	F
melHB22	melanogaster	wMel	20C	12	I	F
melHB22	melanogaster	wMel	20C	12	I	F
melHB22	melanogaster	wMel	20C	12	I	F
melHB22	melanogaster	wMel	20C	12	I	F
melHB22	melanogaster	wMel	20C	12	I	M
melHB22	melanogaster	wMel	20C	12	I	M
melHB22	melanogaster	wMel	20C	12	I	M
melHB22	melanogaster	wMel	20C	12	I	M
melHB22	melanogaster	wMel	20C	12	I	M
melHB22	melanogaster	wMel	25C	14	I	F
melHB22	melanogaster	wMel	25C	14	I	F
melHB22	melanogaster	wMel	25C	14	I	F
melHB22	melanogaster	wMel	25C	14	I	F
melHB22	melanogaster	wMel	25C	14	I	F
melHB22	melanogaster	wMel	25C	14	I	M
melHB22	melanogaster	wMel	25C	14	I	M
melHB22	melanogaster	wMel	25C	14	I	M
melHB22	melanogaster	wMel	25C	14	I	M
melHB22	melanogaster	wMel	25C	14	I	M
melHB22	melanogaster	wMel	20C	14	U	F
melHB22	melanogaster	wMel	20C	14	I	F
melHB22	melanogaster	wMel	20C	14	NA	NA
melHB22	melanogaster	wMel	20C	14	U	F
melHB22	melanogaster	wMel	20C	14	U	F
melHB22	melanogaster	wMel	20C	14	I	M
melHB22	melanogaster	wMel	20C	14	I	M
melHB22	melanogaster	wMel	20C	14	I	M
melHB22	melanogaster	wMel	20C	14	I	M
melHB22	melanogaster	wMel	20C	14	I	M
melHB22	melanogaster	wMel	20C	14	U	F
melHB22	melanogaster	wMel	25C	18	I	F
melHB22	melanogaster	wMel	25C	18	I	F
melHB22	melanogaster	wMel	25C	18	I	F
melHB22	melanogaster	wMel	25C	18	I	F
melHB22	melanogaster	wMel	25C	18	I	F
melHB22	melanogaster	wMel	25C	18	I	M
melHB22	melanogaster	wMel	25C	18	I	M
melHB22	melanogaster	wMel	25C	18	I	M
melHB22	melanogaster	wMel	25C	18	I	M
melHB22	melanogaster	wMel	25C	18	I	M
melHB22	melanogaster	wMel	20C	15	I	F
melHB22	melanogaster	wMel	20C	15	U	F
melHB22	melanogaster	wMel	20C	15	U	F
melHB22	melanogaster	wMel	20C	15	I	F
melHB22	melanogaster	wMel	20C	15	I	F
melHB22	melanogaster	wMel	20C	15	I	M
melHB22	melanogaster	wMel	20C	15	I	M
melHB22	melanogaster	wMel	20C	15	I	M
melHB22	melanogaster	wMel	20C	15	I	M
melHB22	melanogaster	wMel	20C	15	I	M
melHB22	melanogaster	wMel	25C	20	I	F
melHB22	melanogaster	wMel	25C	20	I	F
melHB22	melanogaster	wMel	25C	20	I	F
melHB22	melanogaster	wMel	25C	20	I	F
melHB22	melanogaster	wMel	25C	20	I	F
melHB22	melanogaster	wMel	25C	20	I	F
melHB22	melanogaster	wMel	25C	20	I	F
melHB22	melanogaster	wMel	25C	20	U	F
melHB22	melanogaster	wMel	25C	20	I	M
melHB22	melanogaster	wMel	25C	20	I	M
melHB22	melanogaster	wMel	20C	16	I	F
melHB22	melanogaster	wMel	20C	16	I	F
melHB22	melanogaster	wMel	20C	16	I	F
melHB22	melanogaster	wMel	20C	16	I	F
melHB22	melanogaster	wMel	20C	16	I	F
melHB22	melanogaster	wMel	20C	16	I	M
melHB22	melanogaster	wMel	20C	16	I	M
melHB22	melanogaster	wMel	20C	16	I	M
melHB22	melanogaster	wMel	20C	16	I	M
melHB22	melanogaster	wMel	20C	16	I	M
melHB22	melanogaster	wMel	25C	21	I	F
melHB22	melanogaster	wMel	25C	21	I	F
melHB22	melanogaster	wMel	25C	21	I	F
melHB22	melanogaster	wMel	25C	21	I	F
melHB22	melanogaster	wMel	25C	21	I	F
melHB22	melanogaster	wMel	25C	21	I	M
melHB22	melanogaster	wMel	25C	21	I	M
melHB22	melanogaster	wMel	25C	21	I	M
melHB22	melanogaster	wMel	25C	21	I	M
melHB22	melanogaster	wMel	25C	21	I	M
melHB22	melanogaster	wMel	20C	17	I	F
melHB22	melanogaster	wMel	20C	17	I	F
melHB22	melanogaster	wMel	20C	17	I	F
melHB22	melanogaster	wMel	20C	17	I	F
melHB22	melanogaster	wMel	20C	17	I	F
melHB22	melanogaster	wMel	20C	17	I	M
melHB22	melanogaster	wMel	20C	17	I	M
melHB22	melanogaster	wMel	20C	17	U	M
melHB22	melanogaster	wMel	20C	17	I	M
melHB22	melanogaster	wMel	20C	17	I	M
melHB22	melanogaster	wMel	25C	22	I	F
melHB22	melanogaster	wMel	25C	22	I	F
melHB22	melanogaster	wMel	25C	22	I	F
melHB22	melanogaster	wMel	25C	22	I	F
melHB22	melanogaster	wMel	25C	22	I	F
melHB22	melanogaster	wMel	25C	22	I	M
melHB22	melanogaster	wMel	25C	22	I	M
melHB22	melanogaster	wMel	25C	22	I	M
melHB22	melanogaster	wMel	25C	22	I	M
melHB22	melanogaster	wMel	25C	22	I	M
melHB22	melanogaster	wMel	20C	18	I	F
melHB22	melanogaster	wMel	20C	18	I	F
melHB22	melanogaster	wMel	20C	18	I	F
melHB22	melanogaster	wMel	20C	18	U	F
melHB22	melanogaster	wMel	20C	18	U	F
melHB22	melanogaster	wMel	20C	18	I	M
melHB22	melanogaster	wMel	20C	18	I	M
melHB22	melanogaster	wMel	20C	18	I	M
melHB22	melanogaster	wMel	20C	18	I	M
melHB22	melanogaster	wMel	20C	18	U	M
melHB22	melanogaster	wMel	25C	23	I	F
melHB22	melanogaster	wMel	25C	23	I	F
melHB22	melanogaster	wMel	25C	23	I	F
melHB22	melanogaster	wMel	25C	23	I	F
melHB22	melanogaster	wMel	25C	23	I	F
melHB22	melanogaster	wMel	25C	23	I	M
melHB22	melanogaster	wMel	25C	23	I	M
melHB22	melanogaster	wMel	25C	23	I	M
melHB22	melanogaster	wMel	25C	23	I	M
melHB22	melanogaster	wMel	25C	23	I	M
melHB22	melanogaster	wMel	20C	19	I	F
melHB22	melanogaster	wMel	20C	19	I	F
melHB22	melanogaster	wMel	20C	19	I	F
melHB22	melanogaster	wMel	20C	19	I	F
melHB22	melanogaster	wMel	20C	19	I	F
melHB22	melanogaster	wMel	20C	19	U	M
melHB22	melanogaster	wMel	20C	19	I	M
melHB22	melanogaster	wMel	20C	19	I	M
melHB22	melanogaster	wMel	20C	19	I	M
melHB22	melanogaster	wMel	20C	19	I	M
melHB22	melanogaster	wMel	25C	24	I	F
melHB22	melanogaster	wMel	25C	24	I	F
melHB22	melanogaster	wMel	25C	24	I	F
melHB22	melanogaster	wMel	25C	24	I	F
melHB22	melanogaster	wMel	25C	24	I	F
melHB22	melanogaster	wMel	25C	24	I	M
melHB22	melanogaster	wMel	25C	24	I	M
melHB22	melanogaster	wMel	25C	24	I	M
melHB22	melanogaster	wMel	25C	24	I	M
melHB22	melanogaster	wMel	25C	24	I	M
melHB22	melanogaster	wMel	20C	21	I	F
melHB22	melanogaster	wMel	20C	21	I	F
melHB22	melanogaster	wMel	20C	21	I	F
melHB22	melanogaster	wMel	20C	21	U	F
melHB22	melanogaster	wMel	20C	21	I	F
melHB22	melanogaster	wMel	20C	21	I	M
melHB22	melanogaster	wMel	20C	21	I	M
melHB22	melanogaster	wMel	20C	21	I	M
melHB22	melanogaster	wMel	20C	21	I	M
melHB22	melanogaster	wMel	20C	21	U	M
melHB22	melanogaster	wMel	25C	25	I	F
melHB22	melanogaster	wMel	25C	25	U	F
melHB22	melanogaster	wMel	25C	25	U	F
melHB22	melanogaster	wMel	25C	25	I	F
melHB22	melanogaster	wMel	25C	25	U	F
melHB22	melanogaster	wMel	25C	25	I	M
melHB22	melanogaster	wMel	25C	25	I	M
melHB22	melanogaster	wMel	25C	25	I	M
melHB22	melanogaster	wMel	25C	25	I	M
melHB22	melanogaster	wMel	25C	25	I	M
melHB22	melanogaster	wMel	20C	22	U	F
melHB22	melanogaster	wMel	20C	22	I	F
melHB22	melanogaster	wMel	20C	22	I	F
melHB22	melanogaster	wMel	20C	22	I	F
melHB22	melanogaster	wMel	20C	22	U	F
melHB22	melanogaster	wMel	20C	22	I	M
melHB22	melanogaster	wMel	20C	22	I	M
melHB22	melanogaster	wMel	20C	22	U	M
melHB22	melanogaster	wMel	20C	22	I	M
melHB22	melanogaster	wMel	20C	22	I	M
melHB22	melanogaster	wMel	25C	26	I	F
melHB22	melanogaster	wMel	25C	26	I	F
melHB22	melanogaster	wMel	25C	26	I	F
melHB22	melanogaster	wMel	25C	26	I	F
melHB22	melanogaster	wMel	25C	26	I	F
melHB22	melanogaster	wMel	25C	26	I	M
melHB22	melanogaster	wMel	25C	26	I	M
melHB22	melanogaster	wMel	25C	26	I	M
melHB22	melanogaster	wMel	25C	26	I	M
melHB22	melanogaster	wMel	25C	26	I	M
melHB22	melanogaster	wMel	20C	24	I	F
melHB22	melanogaster	wMel	20C	24	I	F
melHB22	melanogaster	wMel	20C	24	I	F
melHB22	melanogaster	wMel	20C	24	I	F
melHB22	melanogaster	wMel	20C	24	I	F
melHB22	melanogaster	wMel	20C	24	I	M
melHB22	melanogaster	wMel	20C	24	I	M
melHB22	melanogaster	wMel	20C	24	I	M
melHB22	melanogaster	wMel	20C	24	I	M
melHB22	melanogaster	wMel	20C	24	I	M
melHB22	melanogaster	wMel	25C	29	I	F
melHB22	melanogaster	wMel	25C	29	I	F
melHB22	melanogaster	wMel	25C	29	U	F
melHB22	melanogaster	wMel	25C	29	U	F
melHB22	melanogaster	wMel	25C	29	I	F
melHB22	melanogaster	wMel	25C	29	I	M
melHB22	melanogaster	wMel	25C	29	I	M
melHB22	melanogaster	wMel	25C	29	I	M
melHB22	melanogaster	wMel	25C	29	I	M
melHB22	melanogaster	wMel	25C	29	I	M
melHB22	melanogaster	wMel	20C	25	U	F
melHB22	melanogaster	wMel	20C	25	U	F
melHB22	melanogaster	wMel	20C	25	I	F
melHB22	melanogaster	wMel	20C	25	U	F
melHB22	melanogaster	wMel	20C	25	U	F
melHB22	melanogaster	wMel	20C	25	I	M
melHB22	melanogaster	wMel	20C	25	I	M
melHB22	melanogaster	wMel	20C	25	I	M
melHB22	melanogaster	wMel	20C	25	I	M
melHB22	melanogaster	wMel	20C	25	I	M
melHB22	melanogaster	wMel	25C	30	I	F
melHB22	melanogaster	wMel	25C	30	I	F
melHB22	melanogaster	wMel	25C	30	I	F
melHB22	melanogaster	wMel	25C	30	I	F
melHB22	melanogaster	wMel	25C	30	I	F
melHB22	melanogaster	wMel	25C	30	I	M
melHB22	melanogaster	wMel	25C	30	I	M
melHB22	melanogaster	wMel	25C	30	I	M
melHB22	melanogaster	wMel	25C	30	I	M
melHB22	melanogaster	wMel	25C	30	I	M
melHB22	melanogaster	wMel	20C	26	U	F
melHB22	melanogaster	wMel	20C	26	I	F
melHB22	melanogaster	wMel	20C	26	I	F
melHB22	melanogaster	wMel	20C	26	I	F
melHB22	melanogaster	wMel	20C	26	I	F
melHB22	melanogaster	wMel	20C	26	I	M
melHB22	melanogaster	wMel	20C	26	I	M
melHB22	melanogaster	wMel	20C	26	I	M
melHB22	melanogaster	wMel	20C	26	U	M
melHB22	melanogaster	wMel	20C	26	I	M
melHB22	melanogaster	wMel	25C	31	I	F
melHB22	melanogaster	wMel	25C	31	I	F
melHB22	melanogaster	wMel	25C	31	I	F
melHB22	melanogaster	wMel	25C	31	I	F
melHB22	melanogaster	wMel	25C	31	I	F
melHB22	melanogaster	wMel	25C	31	I	M
melHB22	melanogaster	wMel	25C	31	I	M
melHB22	melanogaster	wMel	25C	31	I	M
melHB22	melanogaster	wMel	25C	31	I	M
melHB22	melanogaster	wMel	25C	31	I	M
mauR31	mauritiana	wMau	20C	3	I	F
mauR31	mauritiana	wMau	20C	3	I	F
mauR31	mauritiana	wMau	20C	3	I	F
mauR31	mauritiana	wMau	20C	3	I	F
mauR31	mauritiana	wMau	20C	3	I	F
mauR31	mauritiana	wMau	20C	3	I	F
mauR31	mauritiana	wMau	20C	3	I	M
mauR31	mauritiana	wMau	20C	3	I	M
mauR31	mauritiana	wMau	20C	3	I	M
mauR31	mauritiana	wMau	20C	3	I	M
mauR31	mauritiana	wMau	25C	17	I	F
mauR31	mauritiana	wMau	25C	17	I	F
mauR31	mauritiana	wMau	25C	17	I	F
mauR31	mauritiana	wMau	25C	17	I	F
mauR31	mauritiana	wMau	25C	17	I	F
mauR31	mauritiana	wMau	25C	17	I	M
mauR31	mauritiana	wMau	25C	17	I	M
mauR31	mauritiana	wMau	25C	17	I	M
mauR31	mauritiana	wMau	25C	17	I	M
mauR31	mauritiana	wMau	25C	17	I	M
mauR31	mauritiana	wMau	20C	4	I	F
mauR31	mauritiana	wMau	20C	4	I	F
mauR31	mauritiana	wMau	20C	4	I	F
mauR31	mauritiana	wMau	20C	4	I	F
mauR31	mauritiana	wMau	20C	4	I	F
mauR31	mauritiana	wMau	20C	4	I	M
mauR31	mauritiana	wMau	20C	4	I	M
mauR31	mauritiana	wMau	20C	4	I	M
mauR31	mauritiana	wMau	20C	4	I	M
mauR31	mauritiana	wMau	20C	4	I	M
mauR31	mauritiana	wMau	25C	18	I	F
mauR31	mauritiana	wMau	25C	18	I	F
mauR31	mauritiana	wMau	25C	18	NA	F
mauR31	mauritiana	wMau	25C	18	I	F
mauR31	mauritiana	wMau	25C	18	I	F
mauR31	mauritiana	wMau	25C	18	I	M
mauR31	mauritiana	wMau	25C	18	I	M
mauR31	mauritiana	wMau	25C	18	I	M
mauR31	mauritiana	wMau	25C	18	I	M
mauR31	mauritiana	wMau	25C	18	I	M
mauR31	mauritiana	wMau	20C	7	I	F
mauR31	mauritiana	wMau	20C	7	I	F
mauR31	mauritiana	wMau	20C	7	I	F
mauR31	mauritiana	wMau	20C	7	I	F
mauR31	mauritiana	wMau	20C	7	I	F
mauR31	mauritiana	wMau	20C	7	I	M
mauR31	mauritiana	wMau	20C	7	I	M
mauR31	mauritiana	wMau	20C	7	I	M
mauR31	mauritiana	wMau	20C	7	I	M
mauR31	mauritiana	wMau	20C	7	I	M
mauR31	mauritiana	wMau	25C	19	I	F
mauR31	mauritiana	wMau	25C	19	U	F
mauR31	mauritiana	wMau	25C	19	U	F
mauR31	mauritiana	wMau	25C	19	I	F
mauR31	mauritiana	wMau	25C	19	I	F
mauR31	mauritiana	wMau	25C	19	I	M
mauR31	mauritiana	wMau	25C	19	I	M
mauR31	mauritiana	wMau	25C	19	I	M
mauR31	mauritiana	wMau	25C	19	I	M
mauR31	mauritiana	wMau	25C	19	I	M
mauR31	mauritiana	wMau	20C	13	I	F
mauR31	mauritiana	wMau	20C	13	I	F
mauR31	mauritiana	wMau	20C	13	I	F
mauR31	mauritiana	wMau	20C	13	I	F
mauR31	mauritiana	wMau	20C	13	I	F
mauR31	mauritiana	wMau	20C	13	I	M
mauR31	mauritiana	wMau	20C	13	I	M
mauR31	mauritiana	wMau	20C	13	I	M
mauR31	mauritiana	wMau	20C	13	I	M
mauR31	mauritiana	wMau	20C	13	I	M
mauR31	mauritiana	wMau	25C	21	I	F
mauR31	mauritiana	wMau	25C	21	I	F
mauR31	mauritiana	wMau	25C	21	I	F
mauR31	mauritiana	wMau	25C	21	I	F
mauR31	mauritiana	wMau	25C	21	I	F
mauR31	mauritiana	wMau	25C	21	I	F
mauR31	mauritiana	wMau	25C	21	I	F
mauR31	mauritiana	wMau	25C	21	I	M
mauR31	mauritiana	wMau	25C	21	I	M
mauR31	mauritiana	wMau	25C	21	I	M
mauR31	mauritiana	wMau	20C	14	I	F
mauR31	mauritiana	wMau	20C	14	I	F
mauR31	mauritiana	wMau	20C	14	I	F
mauR31	mauritiana	wMau	20C	14	I	F
mauR31	mauritiana	wMau	20C	14	I	F
mauR31	mauritiana	wMau	20C	14	I	M
mauR31	mauritiana	wMau	20C	14	I	M
mauR31	mauritiana	wMau	20C	14	I	M
mauR31	mauritiana	wMau	20C	14	I	M
mauR31	mauritiana	wMau	20C	14	I	M
mauR31	mauritiana	wMau	25C	25	I	F
mauR31	mauritiana	wMau	25C	25	I	F
mauR31	mauritiana	wMau	25C	25	I	F
mauR31	mauritiana	wMau	25C	25	I	F
mauR31	mauritiana	wMau	25C	25	I	F
mauR31	mauritiana	wMau	25C	25	I	M
mauR31	mauritiana	wMau	25C	25	I	M
mauR31	mauritiana	wMau	25C	25	I	M
mauR31	mauritiana	wMau	25C	25	I	M
mauR31	mauritiana	wMau	25C	25	I	M
mauR31	mauritiana	wMau	20C	15	I	F
mauR31	mauritiana	wMau	20C	15	I	F
mauR31	mauritiana	wMau	20C	15	I	F
mauR31	mauritiana	wMau	20C	15	I	F
mauR31	mauritiana	wMau	20C	15	I	F
mauR31	mauritiana	wMau	20C	15	I	M
mauR31	mauritiana	wMau	20C	15	I	M
mauR31	mauritiana	wMau	20C	15	I	M
mauR31	mauritiana	wMau	20C	15	I	M
mauR31	mauritiana	wMau	20C	15	I	M
mauR31	mauritiana	wMau	25C	27	I	F
mauR31	mauritiana	wMau	25C	27	NA	F
mauR31	mauritiana	wMau	25C	27	NA	F
mauR31	mauritiana	wMau	25C	27	NA	F
mauR31	mauritiana	wMau	25C	27	I	F
mauR31	mauritiana	wMau	25C	27	I	M
mauR31	mauritiana	wMau	25C	27	I	M
mauR31	mauritiana	wMau	25C	27	I	M
mauR31	mauritiana	wMau	25C	27	I	M
mauR31	mauritiana	wMau	25C	27	I	M
mauR31	mauritiana	wMau	20C	16	I	F
mauR31	mauritiana	wMau	20C	16	I	F
mauR31	mauritiana	wMau	20C	16	I	F
mauR31	mauritiana	wMau	20C	16	I	F
mauR31	mauritiana	wMau	20C	16	I	F
mauR31	mauritiana	wMau	20C	16	I	M
mauR31	mauritiana	wMau	20C	16	I	M
mauR31	mauritiana	wMau	20C	16	I	M
mauR31	mauritiana	wMau	20C	16	I	M
mauR31	mauritiana	wMau	20C	16	I	M
mauR31	mauritiana	wMau	25C	30	I	F
mauR31	mauritiana	wMau	25C	30	I	F
mauR31	mauritiana	wMau	25C	30	U	F
mauR31	mauritiana	wMau	25C	30	I	F
mauR31	mauritiana	wMau	25C	30	I	F
mauR31	mauritiana	wMau	25C	30	I	M
mauR31	mauritiana	wMau	25C	30	I	M
mauR31	mauritiana	wMau	25C	30	I	M
mauR31	mauritiana	wMau	25C	30	I	M
mauR31	mauritiana	wMau	25C	30	I	M
mauR31	mauritiana	wMau	20C	17	I	F
mauR31	mauritiana	wMau	20C	17	I	F
mauR31	mauritiana	wMau	20C	17	I	F
mauR31	mauritiana	wMau	20C	17	I	F
mauR31	mauritiana	wMau	20C	17	I	F
mauR31	mauritiana	wMau	20C	17	I	M
mauR31	mauritiana	wMau	20C	17	I	M
mauR31	mauritiana	wMau	20C	17	I	M
mauR31	mauritiana	wMau	20C	17	I	M
mauR31	mauritiana	wMau	20C	17	I	M
mauR31	mauritiana	wMau	25C	31	I	F
mauR31	mauritiana	wMau	25C	31	I	F
mauR31	mauritiana	wMau	25C	31	I	F
mauR31	mauritiana	wMau	25C	31	I	F
mauR31	mauritiana	wMau	25C	31	I	F
mauR31	mauritiana	wMau	25C	31	I	M
mauR31	mauritiana	wMau	25C	31	I	M
mauR31	mauritiana	wMau	25C	31	I	M
mauR31	mauritiana	wMau	25C	31	I	M
mauR31	mauritiana	wMau	25C	31	I	M
mauR31	mauritiana	wMau	20C	23	I	F
mauR31	mauritiana	wMau	20C	23	I	F
mauR31	mauritiana	wMau	20C	23	I	F
mauR31	mauritiana	wMau	20C	23	I	F
mauR31	mauritiana	wMau	20C	23	I	F
mauR31	mauritiana	wMau	20C	23	I	M
mauR31	mauritiana	wMau	20C	23	I	M
mauR31	mauritiana	wMau	20C	23	I	M
mauR31	mauritiana	wMau	20C	23	I	M
mauR31	mauritiana	wMau	20C	23	I	M
mauR31	mauritiana	wMau	25C	37	I	F
mauR31	mauritiana	wMau	25C	37	I	F
mauR31	mauritiana	wMau	25C	37	I	F
mauR31	mauritiana	wMau	25C	37	I	F
mauR31	mauritiana	wMau	25C	37	I	F
mauR31	mauritiana	wMau	25C	37	I	M
mauR31	mauritiana	wMau	25C	37	I	M
mauR31	mauritiana	wMau	25C	37	I	M
mauR31	mauritiana	wMau	25C	37	I	M
mauR31	mauritiana	wMau	25C	37	I	M
mauR31	mauritiana	wMau	20C	29	I	F
mauR31	mauritiana	wMau	20C	29	I	F
mauR31	mauritiana	wMau	20C	29	I	F
mauR31	mauritiana	wMau	20C	29	I	F
mauR31	mauritiana	wMau	20C	29	I	F
mauR31	mauritiana	wMau	20C	29	I	F
mauR31	mauritiana	wMau	20C	29	I	M
mauR31	mauritiana	wMau	20C	29	I	M
mauR31	mauritiana	wMau	20C	29	I	M
mauR31	mauritiana	wMau	20C	29	I	M
mauR31	mauritiana	wMau	25C	51	I	F
mauR31	mauritiana	wMau	25C	51	I	F
mauR31	mauritiana	wMau	25C	51	I	F
mauR31	mauritiana	wMau	25C	51	I	F
mauR31	mauritiana	wMau	25C	51	I	F
mauR31	mauritiana	wMau	25C	51	I	M
mauR31	mauritiana	wMau	25C	51	I	M
mauR31	mauritiana	wMau	25C	51	I	M
mauR31	mauritiana	wMau	25C	51	I	M
mauR31	mauritiana	wMau	25C	51	I	M
mauR31	mauritiana	wMau	20C	30	I	F
mauR31	mauritiana	wMau	20C	30	I	F
mauR31	mauritiana	wMau	20C	30	I	F
mauR31	mauritiana	wMau	20C	30	I	F
mauR31	mauritiana	wMau	20C	30	I	F
mauR31	mauritiana	wMau	20C	30	I	M
mauR31	mauritiana	wMau	20C	30	I	M
mauR31	mauritiana	wMau	20C	30	I	M
mauR31	mauritiana	wMau	20C	30	I	M
mauR31	mauritiana	wMau	20C	30	I	M
mauR31	mauritiana	wMau	25C	55	I	F
mauR31	mauritiana	wMau	25C	55	U	F
mauR31	mauritiana	wMau	25C	55	I	F
mauR31	mauritiana	wMau	25C	55	I	F
mauR31	mauritiana	wMau	25C	55	I	F
mauR31	mauritiana	wMau	25C	55	I	M
mauR31	mauritiana	wMau	25C	55	I	M
mauR31	mauritiana	wMau	25C	55	I	M
mauR31	mauritiana	wMau	25C	55	I	M
mauR31	mauritiana	wMau	25C	55	I	M
mauR31	mauritiana	wMau	20C	31	I	F
mauR31	mauritiana	wMau	20C	31	I	F
mauR31	mauritiana	wMau	20C	31	I	F
mauR31	mauritiana	wMau	20C	31	I	F
mauR31	mauritiana	wMau	20C	31	I	F
mauR31	mauritiana	wMau	20C	31	I	F
mauR31	mauritiana	wMau	20C	31	I	F
mauR31	mauritiana	wMau	20C	31	I	F
mauR31	mauritiana	wMau	20C	31	I	M
mauR31	mauritiana	wMau	20C	31	I	M
mauR31	mauritiana	wMau	25C	57	NA	F
mauR31	mauritiana	wMau	25C	57	I	F
mauR31	mauritiana	wMau	25C	57	I	F
mauR31	mauritiana	wMau	25C	57	I	F
mauR31	mauritiana	wMau	25C	57	I	F
mauR31	mauritiana	wMau	25C	57	I	M
mauR31	mauritiana	wMau	25C	57	I	M
mauR31	mauritiana	wMau	25C	57	I	M
mauR31	mauritiana	wMau	25C	57	I	M
mauR31	mauritiana	wMau	25C	57	I	M
mauR31	mauritiana	wMau	20C	32	I	F
mauR31	mauritiana	wMau	20C	32	I	F
mauR31	mauritiana	wMau	20C	32	I	F
mauR31	mauritiana	wMau	20C	32	I	F
mauR31	mauritiana	wMau	20C	32	I	F
mauR31	mauritiana	wMau	20C	32	I	F
mauR31	mauritiana	wMau	20C	32	I	M
mauR31	mauritiana	wMau	20C	32	I	M
mauR31	mauritiana	wMau	20C	32	I	M
mauR31	mauritiana	wMau	20C	32	I	M
mauR31	mauritiana	wMau	25C	60	I	F
mauR31	mauritiana	wMau	25C	60	I	F
mauR31	mauritiana	wMau	25C	60	I	F
mauR31	mauritiana	wMau	25C	60	I	F
mauR31	mauritiana	wMau	25C	60	I	F
mauR31	mauritiana	wMau	25C	60	I	M
mauR31	mauritiana	wMau	25C	60	I	M
mauR31	mauritiana	wMau	25C	60	I	M
mauR31	mauritiana	wMau	25C	60	I	M
mauR31	mauritiana	wMau	25C	60	I	M
mauR31	mauritiana	wMau	20C	33	I	F
mauR31	mauritiana	wMau	20C	33	I	F
mauR31	mauritiana	wMau	20C	33	I	F
mauR31	mauritiana	wMau	20C	33	I	F
mauR31	mauritiana	wMau	20C	33	I	F
mauR31	mauritiana	wMau	20C	33	I	M
mauR31	mauritiana	wMau	20C	33	I	M
mauR31	mauritiana	wMau	20C	33	I	M
mauR31	mauritiana	wMau	20C	33	I	M
mauR31	mauritiana	wMau	20C	33	I	M
mauR31	mauritiana	wMau	25C	61	I	F
mauR31	mauritiana	wMau	25C	61	I	F
mauR31	mauritiana	wMau	25C	61	I	F
mauR31	mauritiana	wMau	25C	61	I	F
mauR31	mauritiana	wMau	25C	61	I	F
mauR31	mauritiana	wMau	25C	61	I	M
mauR31	mauritiana	wMau	25C	61	I	M
mauR31	mauritiana	wMau	25C	61	I	M
mauR31	mauritiana	wMau	25C	61	I	M
mauR31	mauritiana	wMau	25C	61	I	M
mauR31	mauritiana	wMau	20C	35	I	F
mauR31	mauritiana	wMau	20C	35	I	F
mauR31	mauritiana	wMau	20C	35	I	F
mauR31	mauritiana	wMau	20C	35	I	F
mauR31	mauritiana	wMau	20C	35	I	F
mauR31	mauritiana	wMau	20C	35	I	M
mauR31	mauritiana	wMau	20C	35	I	M
mauR31	mauritiana	wMau	20C	35	I	M
mauR31	mauritiana	wMau	20C	35	I	M
mauR31	mauritiana	wMau	20C	35	I	M
mauR31	mauritiana	wMau	25C	64	I	F
mauR31	mauritiana	wMau	25C	64	U	F
mauR31	mauritiana	wMau	25C	64	I	F
mauR31	mauritiana	wMau	25C	64	I	F
mauR31	mauritiana	wMau	25C	64	I	F
mauR31	mauritiana	wMau	25C	64	I	M
mauR31	mauritiana	wMau	25C	64	I	M
mauR31	mauritiana	wMau	25C	64	I	M
mauR31	mauritiana	wMau	25C	64	I	M
mauR31	mauritiana	wMau	25C	64	I	M
mauR31	mauritiana	wMau	20C	39	I	F
mauR31	mauritiana	wMau	20C	39	I	F
mauR31	mauritiana	wMau	20C	39	I	F
mauR31	mauritiana	wMau	20C	39	I	F
mauR31	mauritiana	wMau	20C	39	I	F
mauR31	mauritiana	wMau	20C	39	I	M
mauR31	mauritiana	wMau	20C	39	I	M
mauR31	mauritiana	wMau	20C	39	I	M
mauR31	mauritiana	wMau	20C	39	I	M
mauR31	mauritiana	wMau	20C	39	I	M
mauR31	mauritiana	wMau	25C	66	U	F
mauR31	mauritiana	wMau	25C	66	I	F
mauR31	mauritiana	wMau	25C	66	NA	F
mauR31	mauritiana	wMau	25C	66	I	F
mauR31	mauritiana	wMau	25C	66	I	F
mauR31	mauritiana	wMau	25C	66	I	M
mauR31	mauritiana	wMau	25C	66	I	M
mauR31	mauritiana	wMau	25C	66	I	M
mauR31	mauritiana	wMau	25C	66	I	M
mauR31	mauritiana	wMau	25C	66	I	M
mauR31	mauritiana	wMau	20C	40	I	F
mauR31	mauritiana	wMau	20C	40	I	F
mauR31	mauritiana	wMau	20C	40	I	F
mauR31	mauritiana	wMau	20C	40	I	F
mauR31	mauritiana	wMau	20C	40	I	F
mauR31	mauritiana	wMau	20C	40	I	M
mauR31	mauritiana	wMau	20C	40	I	M
mauR31	mauritiana	wMau	20C	40	I	M
mauR31	mauritiana	wMau	20C	40	I	M
mauR31	mauritiana	wMau	20C	40	I	M
mauR31	mauritiana	wMau	25C	67	I	F
mauR31	mauritiana	wMau	25C	67	I	F
mauR31	mauritiana	wMau	25C	67	I	F
mauR31	mauritiana	wMau	25C	67	I	F
mauR31	mauritiana	wMau	25C	67	I	F
mauR31	mauritiana	wMau	25C	67	I	M
mauR31	mauritiana	wMau	25C	67	I	M
mauR31	mauritiana	wMau	25C	67	I	M
mauR31	mauritiana	wMau	25C	67	I	M
mauR31	mauritiana	wMau	25C	67	I	M
mauR31	mauritiana	wMau	20C	51	I	F
mauR31	mauritiana	wMau	20C	51	I	F
mauR31	mauritiana	wMau	20C	51	I	F
mauR31	mauritiana	wMau	20C	51	I	F
mauR31	mauritiana	wMau	20C	51	I	F
mauR31	mauritiana	wMau	20C	51	I	M
mauR31	mauritiana	wMau	20C	51	I	M
mauR31	mauritiana	wMau	20C	51	I	M
mauR31	mauritiana	wMau	20C	51	I	M
mauR31	mauritiana	wMau	20C	51	I	M
mauR31	mauritiana	wMau	25C	69	I	F
mauR31	mauritiana	wMau	25C	69	I	F
mauR31	mauritiana	wMau	25C	69	I	F
mauR31	mauritiana	wMau	25C	69	I	F
mauR31	mauritiana	wMau	25C	69	I	F
mauR31	mauritiana	wMau	25C	69	I	M
mauR31	mauritiana	wMau	25C	69	I	M
mauR31	mauritiana	wMau	25C	69	I	M
mauR31	mauritiana	wMau	25C	69	I	M
mauR31	mauritiana	wMau	25C	69	I	M
triL1	triauraria	wTri	20C	3	I	F
triL1	triauraria	wTri	20C	3	I	F
triL1	triauraria	wTri	20C	3	NA	F
triL1	triauraria	wTri	20C	3	I	F
triL1	triauraria	wTri	20C	3	I	F
triL1	triauraria	wTri	20C	3	I	M
triL1	triauraria	wTri	20C	3	I	M
triL1	triauraria	wTri	20C	3	I	M
triL1	triauraria	wTri	20C	3	I	M
triL1	triauraria	wTri	20C	3	I	M
triL1	triauraria	wTri	25C	2	I	F
triL1	triauraria	wTri	25C	2	I	F
triL1	triauraria	wTri	25C	2	I	F
triL1	triauraria	wTri	25C	2	I	F
triL1	triauraria	wTri	25C	2	I	F
triL1	triauraria	wTri	25C	2	I	M
triL1	triauraria	wTri	25C	2	I	M
triL1	triauraria	wTri	25C	2	I	M
triL1	triauraria	wTri	25C	2	I	M
triL1	triauraria	wTri	25C	2	I	M
triL1	triauraria	wTri	20C	11	I	F
triL1	triauraria	wTri	20C	11	I	F
triL1	triauraria	wTri	20C	11	I	F
triL1	triauraria	wTri	20C	11	I	F
triL1	triauraria	wTri	20C	11	U	F
triL1	triauraria	wTri	20C	11	I	M
triL1	triauraria	wTri	20C	11	I	M
triL1	triauraria	wTri	20C	11	I	M
triL1	triauraria	wTri	20C	11	I	M
triL1	triauraria	wTri	20C	11	I	M
triL1	triauraria	wTri	25C	4	I	F
triL1	triauraria	wTri	25C	4	I	F
triL1	triauraria	wTri	25C	4	I	F
triL1	triauraria	wTri	25C	4	I	F
triL1	triauraria	wTri	25C	4	I	F
triL1	triauraria	wTri	25C	4	I	M
triL1	triauraria	wTri	25C	4	I	M
triL1	triauraria	wTri	25C	4	I	M
triL1	triauraria	wTri	25C	4	I	M
triL1	triauraria	wTri	25C	4	I	M
triL1	triauraria	wTri	20C	12	I	F
triL1	triauraria	wTri	20C	12	I	F
triL1	triauraria	wTri	20C	12	I	F
triL1	triauraria	wTri	20C	12	I	F
triL1	triauraria	wTri	20C	12	I	M
triL1	triauraria	wTri	20C	12	I	M
triL1	triauraria	wTri	20C	12	I	M
triL1	triauraria	wTri	20C	12	I	M
triL1	triauraria	wTri	20C	12	I	M
triL1	triauraria	wTri	25C	7	I	F
triL1	triauraria	wTri	25C	7	I	F
triL1	triauraria	wTri	25C	7	I	F
triL1	triauraria	wTri	25C	7	I	F
triL1	triauraria	wTri	25C	7	I	F
triL1	triauraria	wTri	25C	7	I	M
triL1	triauraria	wTri	25C	7	I	M
triL1	triauraria	wTri	25C	7	I	M
triL1	triauraria	wTri	25C	7	I	M
triL1	triauraria	wTri	25C	7	I	M
triL1	triauraria	wTri	20C	14	I	F
triL1	triauraria	wTri	20C	14	I	F
triL1	triauraria	wTri	20C	14	I	F
triL1	triauraria	wTri	20C	14	I	F
triL1	triauraria	wTri	20C	14	I	F
triL1	triauraria	wTri	20C	14	I	M
triL1	triauraria	wTri	20C	14	I	M
triL1	triauraria	wTri	20C	14	I	M
triL1	triauraria	wTri	20C	14	I	M
triL1	triauraria	wTri	20C	14	I	M
triL1	triauraria	wTri	25C	8	I	F
triL1	triauraria	wTri	25C	8	I	F
triL1	triauraria	wTri	25C	8	I	F
triL1	triauraria	wTri	25C	8	I	F
triL1	triauraria	wTri	25C	8	I	F
triL1	triauraria	wTri	25C	8	I	M
triL1	triauraria	wTri	25C	8	I	M
triL1	triauraria	wTri	25C	8	I	M
triL1	triauraria	wTri	25C	8	I	M
triL1	triauraria	wTri	25C	8	I	M
triL1	triauraria	wTri	20C	15	I	F
triL1	triauraria	wTri	20C	15	I	F
triL1	triauraria	wTri	20C	15	I	F
triL1	triauraria	wTri	20C	15	I	F
triL1	triauraria	wTri	20C	15	I	F
triL1	triauraria	wTri	20C	15	I	M
triL1	triauraria	wTri	20C	15	I	M
triL1	triauraria	wTri	20C	15	I	M
triL1	triauraria	wTri	20C	15	I	M
triL1	triauraria	wTri	20C	15	I	M
triL1	triauraria	wTri	25C	9	I	F
triL1	triauraria	wTri	25C	9	I	F
triL1	triauraria	wTri	25C	9	I	F
triL1	triauraria	wTri	25C	9	I	F
triL1	triauraria	wTri	25C	9	I	F
triL1	triauraria	wTri	25C	9	I	M
triL1	triauraria	wTri	25C	9	I	M
triL1	triauraria	wTri	25C	9	I	M
triL1	triauraria	wTri	25C	9	I	M
triL1	triauraria	wTri	25C	9	I	M
triL1	triauraria	wTri	20C	16	I	F
triL1	triauraria	wTri	20C	16	I	F
triL1	triauraria	wTri	20C	16	I	F
triL1	triauraria	wTri	20C	16	I	F
triL1	triauraria	wTri	20C	16	I	F
triL1	triauraria	wTri	20C	16	I	F
triL1	triauraria	wTri	20C	16	I	M
triL1	triauraria	wTri	20C	16	I	M
triL1	triauraria	wTri	20C	16	I	M
triL1	triauraria	wTri	20C	16	I	M
triL1	triauraria	wTri	25C	12	I	F
triL1	triauraria	wTri	25C	12	I	F
triL1	triauraria	wTri	25C	12	I	F
triL1	triauraria	wTri	25C	12	I	F
triL1	triauraria	wTri	25C	12	I	F
triL1	triauraria	wTri	25C	12	I	M
triL1	triauraria	wTri	25C	12	I	M
triL1	triauraria	wTri	25C	12	I	M
triL1	triauraria	wTri	25C	12	I	M
triL1	triauraria	wTri	25C	12	I	M
triL1	triauraria	wTri	20C	18	I	F
triL1	triauraria	wTri	20C	18	I	F
triL1	triauraria	wTri	20C	18	I	F
triL1	triauraria	wTri	20C	18	I	F
triL1	triauraria	wTri	20C	18	I	F
triL1	triauraria	wTri	20C	18	I	M
triL1	triauraria	wTri	20C	18	I	M
triL1	triauraria	wTri	20C	18	I	M
triL1	triauraria	wTri	20C	18	I	M
triL1	triauraria	wTri	20C	18	I	M
triL1	triauraria	wTri	25C	14	I	F
triL1	triauraria	wTri	25C	14	I	F
triL1	triauraria	wTri	25C	14	I	F
triL1	triauraria	wTri	25C	14	I	F
triL1	triauraria	wTri	25C	14	I	F
triL1	triauraria	wTri	25C	14	I	M
triL1	triauraria	wTri	25C	14	I	M
triL1	triauraria	wTri	25C	14	I	M
triL1	triauraria	wTri	25C	14	I	M
triL1	triauraria	wTri	25C	14	I	M
triL1	triauraria	wTri	20C	20	I	F
triL1	triauraria	wTri	20C	20	I	F
triL1	triauraria	wTri	20C	20	I	F
triL1	triauraria	wTri	20C	20	I	F
triL1	triauraria	wTri	20C	20	I	F
triL1	triauraria	wTri	20C	20	I	M
triL1	triauraria	wTri	20C	20	I	M
triL1	triauraria	wTri	20C	20	I	M
triL1	triauraria	wTri	20C	20	I	M
triL1	triauraria	wTri	20C	20	I	M
triL1	triauraria	wTri	25C	15	I	F
triL1	triauraria	wTri	25C	15	I	F
triL1	triauraria	wTri	25C	15	I	F
triL1	triauraria	wTri	25C	15	I	F
triL1	triauraria	wTri	25C	15	I	F
triL1	triauraria	wTri	25C	15	I	M
triL1	triauraria	wTri	25C	15	I	M
triL1	triauraria	wTri	25C	15	I	M
triL1	triauraria	wTri	25C	15	I	M
triL1	triauraria	wTri	25C	15	I	M
triL1	triauraria	wTri	20C	31	I	F
triL1	triauraria	wTri	20C	31	I	F
triL1	triauraria	wTri	20C	31	I	F
triL1	triauraria	wTri	20C	31	I	F
triL1	triauraria	wTri	20C	31	I	F
triL1	triauraria	wTri	20C	31	I	F
triL1	triauraria	wTri	20C	31	I	M
triL1	triauraria	wTri	20C	31	I	M
triL1	triauraria	wTri	20C	31	I	M
triL1	triauraria	wTri	20C	31	I	M
triL1	triauraria	wTri	25C	17	I	F
triL1	triauraria	wTri	25C	17	I	F
triL1	triauraria	wTri	25C	17	I	F
triL1	triauraria	wTri	25C	17	I	F
triL1	triauraria	wTri	25C	17	I	F
triL1	triauraria	wTri	25C	17	I	M
triL1	triauraria	wTri	25C	17	I	M
triL1	triauraria	wTri	25C	17	I	M
triL1	triauraria	wTri	25C	17	I	M
triL1	triauraria	wTri	25C	17	I	M
triL1	triauraria	wTri	20C	37	I	F
triL1	triauraria	wTri	20C	37	U	F
triL1	triauraria	wTri	20C	37	U	F
triL1	triauraria	wTri	20C	37	I	F
triL1	triauraria	wTri	20C	37	I	F
triL1	triauraria	wTri	20C	37	I	M
triL1	triauraria	wTri	20C	37	I	M
triL1	triauraria	wTri	20C	37	I	M
triL1	triauraria	wTri	20C	37	I	M
triL1	triauraria	wTri	20C	37	I	M
triL1	triauraria	wTri	25C	18	I	F
triL1	triauraria	wTri	25C	18	I	F
triL1	triauraria	wTri	25C	18	I	F
triL1	triauraria	wTri	25C	18	I	F
triL1	triauraria	wTri	25C	18	I	F
triL1	triauraria	wTri	25C	18	I	M
triL1	triauraria	wTri	25C	18	I	M
triL1	triauraria	wTri	25C	18	I	M
triL1	triauraria	wTri	25C	18	I	M
triL1	triauraria	wTri	25C	18	I	M
triL1	triauraria	wTri	20C	42	I	F
triL1	triauraria	wTri	20C	42	I	F
triL1	triauraria	wTri	20C	42	I	F
triL1	triauraria	wTri	20C	42	I	F
triL1	triauraria	wTri	20C	42	I	F
triL1	triauraria	wTri	20C	42	I	M
triL1	triauraria	wTri	20C	42	I	M
triL1	triauraria	wTri	20C	42	I	M
triL1	triauraria	wTri	20C	42	I	M
triL1	triauraria	wTri	20C	42	I	M
triL1	triauraria	wTri	25C	19	I	F
triL1	triauraria	wTri	25C	19	I	F
triL1	triauraria	wTri	25C	19	I	F
triL1	triauraria	wTri	25C	19	I	F
triL1	triauraria	wTri	25C	19	I	F
triL1	triauraria	wTri	25C	19	I	M
triL1	triauraria	wTri	25C	19	I	M
triL1	triauraria	wTri	25C	19	I	M
triL1	triauraria	wTri	25C	19	I	M
triL1	triauraria	wTri	25C	19	I	M
triL1	triauraria	wTri	20C	45	I	F
triL1	triauraria	wTri	20C	45	I	F
triL1	triauraria	wTri	20C	45	I	F
triL1	triauraria	wTri	20C	45	I	F
triL1	triauraria	wTri	20C	45	I	F
triL1	triauraria	wTri	20C	45	I	M
triL1	triauraria	wTri	20C	45	I	M
triL1	triauraria	wTri	20C	45	I	M
triL1	triauraria	wTri	20C	45	I	M
triL1	triauraria	wTri	20C	45	I	M
triL1	triauraria	wTri	25C	20	I	F
triL1	triauraria	wTri	25C	20	U	F
triL1	triauraria	wTri	25C	20	I	F
triL1	triauraria	wTri	25C	20	I	F
triL1	triauraria	wTri	25C	20	I	F
triL1	triauraria	wTri	25C	20	I	M
triL1	triauraria	wTri	25C	20	I	M
triL1	triauraria	wTri	25C	20	I	M
triL1	triauraria	wTri	25C	20	I	M
triL1	triauraria	wTri	25C	20	I	M
triL1	triauraria	wTri	20C	46	I	F
triL1	triauraria	wTri	20C	46	I	F
triL1	triauraria	wTri	20C	46	I	F
triL1	triauraria	wTri	20C	46	I	F
triL1	triauraria	wTri	20C	46	I	F
triL1	triauraria	wTri	20C	46	I	M
triL1	triauraria	wTri	20C	46	I	M
triL1	triauraria	wTri	20C	46	I	M
triL1	triauraria	wTri	20C	46	I	M
triL1	triauraria	wTri	20C	46	I	M
triL1	triauraria	wTri	25C	22	I	F
triL1	triauraria	wTri	25C	22	I	F
triL1	triauraria	wTri	25C	22	I	F
triL1	triauraria	wTri	25C	22	I	F
triL1	triauraria	wTri	25C	22	I	F
triL1	triauraria	wTri	25C	22	I	M
triL1	triauraria	wTri	25C	22	I	M
triL1	triauraria	wTri	25C	22	I	M
triL1	triauraria	wTri	25C	22	I	M
triL1	triauraria	wTri	25C	22	I	M
triL1	triauraria	wTri	20C	51	I	F
triL1	triauraria	wTri	20C	51	I	F
triL1	triauraria	wTri	20C	51	I	F
triL1	triauraria	wTri	20C	51	I	F
triL1	triauraria	wTri	20C	51	I	F
triL1	triauraria	wTri	20C	51	I	M
triL1	triauraria	wTri	20C	51	I	M
triL1	triauraria	wTri	20C	51	I	M
triL1	triauraria	wTri	20C	51	I	M
triL1	triauraria	wTri	20C	51	I	M
triL1	triauraria	wTri	25C	23	I	F
triL1	triauraria	wTri	25C	23	I	F
triL1	triauraria	wTri	25C	23	I	F
triL1	triauraria	wTri	25C	23	I	F
triL1	triauraria	wTri	25C	23	I	F
triL1	triauraria	wTri	25C	23	I	F
triL1	triauraria	wTri	25C	23	I	F
triL1	triauraria	wTri	25C	23	I	F
triL1	triauraria	wTri	25C	23	I	M
triL1	triauraria	wTri	25C	23	I	M
triL1	triauraria	wTri	20C	54	I	F
triL1	triauraria	wTri	20C	54	I	F
triL1	triauraria	wTri	20C	54	I	F
triL1	triauraria	wTri	20C	54	I	F
triL1	triauraria	wTri	20C	54	I	F
triL1	triauraria	wTri	20C	54	I	F
triL1	triauraria	wTri	20C	54	I	M
triL1	triauraria	wTri	20C	54	I	M
triL1	triauraria	wTri	20C	54	I	M
triL1	triauraria	wTri	20C	54	I	M
triL1	triauraria	wTri	25C	24	I	F
triL1	triauraria	wTri	25C	24	I	F
triL1	triauraria	wTri	25C	24	I	F
triL1	triauraria	wTri	25C	24	I	F
triL1	triauraria	wTri	25C	24	I	F
triL1	triauraria	wTri	25C	24	I	M
triL1	triauraria	wTri	25C	24	I	M
triL1	triauraria	wTri	25C	24	I	M
triL1	triauraria	wTri	25C	24	I	M
triL1	triauraria	wTri	25C	24	I	M
triL1	triauraria	wTri	20C	56	I	F
triL1	triauraria	wTri	20C	56	I	F
triL1	triauraria	wTri	20C	56	I	F
triL1	triauraria	wTri	20C	56	I	F
triL1	triauraria	wTri	20C	56	I	F
triL1	triauraria	wTri	20C	56	I	M
triL1	triauraria	wTri	20C	56	I	M
triL1	triauraria	wTri	20C	56	I	M
triL1	triauraria	wTri	20C	56	I	M
triL1	triauraria	wTri	20C	56	I	M
triL1	triauraria	wTri	25C	25	I	F
triL1	triauraria	wTri	25C	25	I	F
triL1	triauraria	wTri	25C	25	I	F
triL1	triauraria	wTri	25C	25	I	F
triL1	triauraria	wTri	25C	25	I	F
triL1	triauraria	wTri	25C	25	I	M
triL1	triauraria	wTri	25C	25	I	M
triL1	triauraria	wTri	25C	25	I	M
triL1	triauraria	wTri	25C	25	I	M
triL1	triauraria	wTri	25C	25	I	M
triL1	triauraria	wTri	20C	62	I	F
triL1	triauraria	wTri	20C	62	I	F
triL1	triauraria	wTri	20C	62	I	F
triL1	triauraria	wTri	20C	62	I	F
triL1	triauraria	wTri	20C	62	I	F
triL1	triauraria	wTri	20C	62	I	M
triL1	triauraria	wTri	20C	62	I	M
triL1	triauraria	wTri	20C	62	I	M
triL1	triauraria	wTri	20C	62	I	M
triL1	triauraria	wTri	20C	62	I	M
triL1	triauraria	wTri	25C	30	I	F
triL1	triauraria	wTri	25C	30	I	F
triL1	triauraria	wTri	25C	30	I	F
triL1	triauraria	wTri	25C	30	I	F
triL1	triauraria	wTri	25C	30	I	F
triL1	triauraria	wTri	25C	30	I	M
triL1	triauraria	wTri	25C	30	I	M
triL1	triauraria	wTri	25C	30	I	M
triL1	triauraria	wTri	25C	30	I	M
triL1	triauraria	wTri	25C	30	I	M
triL1	triauraria	wTri	20C	66	I	F
triL1	triauraria	wTri	20C	66	I	F
triL1	triauraria	wTri	20C	66	I	F
triL1	triauraria	wTri	20C	66	I	F
triL1	triauraria	wTri	20C	66	I	F
triL1	triauraria	wTri	20C	66	I	M
triL1	triauraria	wTri	20C	66	I	M
triL1	triauraria	wTri	20C	66	I	M
triL1	triauraria	wTri	20C	66	I	M
triL1	triauraria	wTri	20C	66	I	M
triL1	triauraria	wTri	25C	31	I	F
triL1	triauraria	wTri	25C	31	I	F
triL1	triauraria	wTri	25C	31	I	F
triL1	triauraria	wTri	25C	31	I	F
triL1	triauraria	wTri	25C	31	I	F
triL1	triauraria	wTri	25C	31	I	M
triL1	triauraria	wTri	25C	31	I	M
triL1	triauraria	wTri	25C	31	I	M
triL1	triauraria	wTri	25C	31	I	M
triL1	triauraria	wTri	25C	31	I	M
simCar5	simulans	wHa	20C	51	I	F
simCar5	simulans	wHa	20C	51	I	F
simCar5	simulans	wHa	20C	51	U	F
simCar5	simulans	wHa	20C	51	I	F
simCar5	simulans	wHa	20C	51	I	M
simCar5	simulans	wHa	20C	51	I	M
simCar5	simulans	wHa	20C	51	I	M
simCar5	simulans	wHa	20C	51	I	M
simCar5	simulans	wHa	20C	51	I	M
simCar5	simulans	wHa	20C	51	I	M
simCar5	simulans	wHa	25C	51	I	F
simCar5	simulans	wHa	25C	51	I	F
simCar5	simulans	wHa	25C	51	U	F
simCar5	simulans	wHa	25C	51	I	F
simCar5	simulans	wHa	25C	51	I	F
simCar5	simulans	wHa	25C	51	I	M
simCar5	simulans	wHa	25C	51	I	M
simCar5	simulans	wHa	25C	51	I	M
simCar5	simulans	wHa	25C	51	U	M
simCar5	simulans	wHa	25C	51	I	M
simCar5	simulans	wHa	20C	52	I	F
simCar5	simulans	wHa	20C	52	I	F
simCar5	simulans	wHa	20C	52	I	F
simCar5	simulans	wHa	20C	52	I	F
simCar5	simulans	wHa	20C	52	I	F
simCar5	simulans	wHa	20C	52	I	M
simCar5	simulans	wHa	20C	52	I	M
simCar5	simulans	wHa	20C	52	I	M
simCar5	simulans	wHa	20C	52	I	M
simCar5	simulans	wHa	20C	52	I	M
simCar5	simulans	wHa	25C	52	I	F
simCar5	simulans	wHa	25C	52	I	F
simCar5	simulans	wHa	25C	52	I	F
simCar5	simulans	wHa	25C	52	I	F
simCar5	simulans	wHa	25C	52	I	F
simCar5	simulans	wHa	25C	52	I	M
simCar5	simulans	wHa	25C	52	I	M
simCar5	simulans	wHa	25C	52	I	M
simCar5	simulans	wHa	25C	52	I	M
simCar5	simulans	wHa	25C	52	I	M
simCar5	simulans	wHa	20C	53	U	F
simCar5	simulans	wHa	20C	53	U	F
simCar5	simulans	wHa	20C	53	I	F
simCar5	simulans	wHa	20C	53	I	F
simCar5	simulans	wHa	20C	53	I	F
simCar5	simulans	wHa	20C	53	I	M
simCar5	simulans	wHa	20C	53	I	M
simCar5	simulans	wHa	20C	53	I	M
simCar5	simulans	wHa	20C	53	I	M
simCar5	simulans	wHa	20C	53	I	M
simCar5	simulans	wHa	25C	53	I	F
simCar5	simulans	wHa	25C	53	I	F
simCar5	simulans	wHa	25C	53	I	F
simCar5	simulans	wHa	25C	53	I	F
simCar5	simulans	wHa	25C	53	I	F
simCar5	simulans	wHa	25C	53	I	M
simCar5	simulans	wHa	25C	53	I	M
simCar5	simulans	wHa	25C	53	I	M
simCar5	simulans	wHa	25C	53	I	M
simCar5	simulans	wHa	25C	53	I	M
simCar5	simulans	wHa	20C	54	U	F
simCar5	simulans	wHa	20C	54	I	F
simCar5	simulans	wHa	20C	54	I	F
simCar5	simulans	wHa	20C	54	I	F
simCar5	simulans	wHa	20C	54	I	F
simCar5	simulans	wHa	20C	54	I	M
simCar5	simulans	wHa	20C	54	I	M
simCar5	simulans	wHa	20C	54	I	M
simCar5	simulans	wHa	20C	54	I	M
simCar5	simulans	wHa	20C	54	I	M
simCar5	simulans	wHa	25C	54	I	F
simCar5	simulans	wHa	25C	54	I	F
simCar5	simulans	wHa	25C	54	I	F
simCar5	simulans	wHa	25C	54	I	F
simCar5	simulans	wHa	25C	54	I	F
simCar5	simulans	wHa	25C	54	I	M
simCar5	simulans	wHa	25C	54	I	M
simCar5	simulans	wHa	25C	54	I	M
simCar5	simulans	wHa	25C	54	I	M
simCar5	simulans	wHa	25C	54	I	M
simCar5	simulans	wHa	20C	55	I	F
simCar5	simulans	wHa	20C	55	I	F
simCar5	simulans	wHa	20C	55	I	F
simCar5	simulans	wHa	20C	55	I	F
simCar5	simulans	wHa	20C	55	I	F
simCar5	simulans	wHa	20C	55	I	M
simCar5	simulans	wHa	20C	55	I	M
[truncated: 1,660 more rows]
