# Supplementary material for: Comparative analysis of Wolbachia maternal transmission and localization in host ovaries
Source: Commun Biol. 2024 Jun 14;7:727. doi: 10.1038/s42003-024-06431-y (PMC11178894; doi:10.1038/s42003-024-06431-y)
Supplement: Supplementary file 4 — Supplementary Data 2 [file 42003_2024_6431_MOESM4_ESM.csv]

Genotype	Species	Wolbachia	Temperature	Family_ID	carcass_ftsZ	carcass_nAc	ovary_ftsZ	ovary_nAc
segL1	seguyi	wSeg	20C	1	19.17666667	22.68	19.77666667	25.05
anaRC102	ananassae	wAna	20C	4	18.45333333	21.03	20.48333333	22.69666667
anaRC102	ananassae	wAna	25C	1	18.33666667	21.50666667	18.32666667	24.13
anaRC102	ananassae	wAna	20C	10	18.00333333	20.83666667	19.51	22.09
anaRC102	ananassae	wAna	20C	18	18.15666667	20.70333333	18.57666667	21.07666667
anaRC102	ananassae	wAna	20C	19	17.95666667	20.87	19.31666667	21.83666667
anaRC102	ananassae	wAna	25C	2	17.16666667	20.51333333	17.18333333	22.82666667
anaRC102	ananassae	wAna	25C	4	17.36	20.58333333	18.62333333	22.31
anaRC102	ananassae	wAna	20C	23	18.96	20.49333333	19.45333333	21.31666667
anaRC102	ananassae	wAna	20C	35	18.30666667	20.76666667	20.60666667	23.30333333
anaRC102	ananassae	wAna	20C	36	17.95	21.3	19.55	22.30666667
anaRC102	ananassae	wAna	25C	5	17.54333333	20.9	17.62666667	21.70666667
anaRC102	ananassae	wAna	25C	6	17.98666667	20.72333333	17.685	21.84
anaRC102	ananassae	wAna	25C	7	17.84	21.18333333	17.80666667	21.38
anaRC102	ananassae	wAna	25C	8	18.235	19.89333333	16.69666667	24.4
melHB22	melanogaster	wMel	20C	4	17.26333333	20.23	17.91	19.86666667
melHB22	melanogaster	wMel	20C	5	17.72666667	21.25666667	18.20333333	20.17333333
melHB22	melanogaster	wMel	20C	6	17.89333333	21.09666667	18.51666667	21.35333333
melHB22	melanogaster	wMel	25C	5	15.89333333	20.96666667	17.10666667	20.85
melHB22	melanogaster	wMel	25C	6	16.03333333	21.23666667	19.03666667	22.30333333
melHB22	melanogaster	wMel	25C	8	15.82	21.34666667	18.63	20.91666667
melHB22	melanogaster	wMel	25C	10	16.28666667	20.75333333	18.03	21.12666667
segL1	seguyi	wSeg	20C	11	17.73333333	21.66666667	19.51	21.97333333
segL1	seguyi	wSeg	20C	12	19.35	21.76	19.58	22.86333333
segL1	seguyi	wSeg	20C	18	19.41333333	21.85666667	19.64	21.89333333
segL1	seguyi	wSeg	25C	3	18.74	22.26333333	19.59666667	23.88666667
segL1	seguyi	wSeg	25C	7	18.25666667	21.65333333	19.26666667	22.82666667
segL1	seguyi	wSeg	25C	8	17.13	21.59	19.21333333	23.37333333
segL1	seguyi	wSeg	25C	11	18.17	21.76	18.74333333	23.67333333
melHB22	melanogaster	wMel	20C	7	18.93	21.65	19.22333333	21.32333333
melHB22	melanogaster	wMel	20C	9	18.63666667	21.28	19.22	21.02666667
melHB22	melanogaster	wMel	20C	10	18.25333333	20.96333333	19.31666667	21.20666667
melHB22	melanogaster	wMel	20C	11	17.89	20.84	18.80333333	20.99333333
melHB22	melanogaster	wMel	25C	11	17.13333333	21.15	18.51666667	21.74333333
melHB22	melanogaster	wMel	25C	13	16.01333333	21.60333333	19.51666667	22.66
melHB22	melanogaster	wMel	25C	14	16.51333333	21.14666667	18.46666667	22.01666667
simCar5	simulans	wHa	20C	51	17.69	21.32	20.34333333	22.16
simCar5	simulans	wHa	20C	52	18.25	21.78	19.28	21.59666667
simCar5	simulans	wHa	20C	53	17.7	21.19	18.81	20.70333333
simCar5	simulans	wHa	20C	54	17.43333333	21.71666667	20.00333333	22.05333333
simCar5	simulans	wHa	20C	55	18.35333333	21.53666667	21.43333333	22.15333333
simCar5	simulans	wHa	20C	56	18	21.79333333	19.3	22.06666667
simCar5	simulans	wHa	20C	57	17.84333333	21.28333333	19.51666667	21.42666667
simCar5	simulans	wHa	25C	51	17.88333333	21.88666667	18.46	22.58666667
simCar5	simulans	wHa	25C	53	18.27	21.84666667	18.78333333	22.13
simCar5	simulans	wHa	25C	54	17.87333333	21.54	18.32	21.44666667
simCar5	simulans	wHa	25C	55	18.70333333	23.71	18.795	22.32
simCar5	simulans	wHa	25C	56	17.96	21.98333333	17.76333333	22.56333333
simCar5	simulans	wHa	25C	57	18.09666667	21.89666667	18.41	22.44
simCar5	simulans	wHa	25C	59	18.00666667	21.87333333	17.64333333	21.74
segL1	seguyi	wSeg	20C	19	18.90333333	22.655	20.20666667	24.06666667
segL1	seguyi	wSeg	20C	20	19.09	21.79	20.09666667	22.23
segL1	seguyi	wSeg	20C	53	20.23	24.21333333	19.82333333	23.94666667
segL1	seguyi	wSeg	20C	60	18.69666667	21.77666667	19.65	21.82
segL1	seguyi	wSeg	25C	12	17.65333333	21.76	19.34333333	22.93333333
segL1	seguyi	wSeg	25C	13	18.30666667	22.42333333	18.45333333	23.18666667
segL1	seguyi	wSeg	25C	14	18.18	21.73333333	18.7	24.07333333
auraL5	auraria	wAura	20C	2	17.26333333	20.34333333	18.53666667	20.48
auraL5	auraria	wAura	20C	5	17.15	20.43333333	18.69666667	20.61
auraL5	auraria	wAura	20C	19	16.37333333	19.54666667	18.31666667	20.84333333
auraL5	auraria	wAura	20C	46	17.22666667	21.04	18.07666667	21.88666667
auraL5	auraria	wAura	20C	51	17.08666667	20.52333333	18.67	22.12666667
auraL5	auraria	wAura	20C	54	17.06333333	20.17	18.45666667	21.31
auraL5	auraria	wAura	20C	101	16.945	20.15	18.12333333	21.68
auraL5	auraria	wAura	25C	2	16.97333333	20.72666667	19.23	20.56666667
auraL5	auraria	wAura	25C	4	16.56666667	20.52	17.62	20.05
auraL5	auraria	wAura	25C	7	16.59	20.46333333	18.11333333	20.12
auraL5	auraria	wAura	25C	14	16.31666667	20.32666667	17.55	20.04
auraL5	auraria	wAura	25C	16	16.79333333	21.83333333	19.76	21.85666667
auraL5	auraria	wAura	25C	17	17.01	21.19	18.15	21.12666667
auraL5	auraria	wAura	25C	18	16.95333333	21.49333333	18.11333333	21.37666667
chauvL1	chauvacae	wCha	20C	1	21.49333333	21.27333333	19.57333333	22.45333333
chauvL1	chauvacae	wCha	20C	2	22.38	21.45	19.34	21.91
chauvL1	chauvacae	wCha	20C	3	21.3	21.26333333	19.64333333	22.39333333
chauvL1	chauvacae	wCha	25C	1	24.04	22.28333333	20.95666667	23.42
chauvL1	chauvacae	wCha	25C	3	24.06666667	22.15	20.50666667	22.54
chauvL1	chauvacae	wCha	25C	5	22.82666667	22.20666667	20.47666667	22.66333333
chauvL1	chauvacae	wCha	25C	7	23.67	21.64666667	20.53	22.76666667
triL1	triauraria	wTri	20C	2	19.41333333	21.64666667	20.33	22.62333333
triL1	triauraria	wTri	20C	3	18.95333333	21.21666667	21.20333333	22.52
triL1	triauraria	wTri	20C	11	18.90333333	22.73	20.9	22.03
triL1	triauraria	wTri	25C	2	18.51666667	21.90333333	20.98333333	24.38
triL1	triauraria	wTri	25C	4	18.34333333	20.89333333	20.92666667	21.68666667
triL1	triauraria	wTri	25C	5	18.32333333	21.75333333	19.48666667	22.53666667
triL1	triauraria	wTri	25C	7	18.91	21.75	20.14	21.62333333
chauvL1	chauvacae	wCha	20C	4	22.08	20.53666667	19.55666667	20.92
chauvL1	chauvacae	wCha	20C	8	21.54333333	20.68666667	19.49333333	22.56333333
chauvL1	chauvacae	wCha	20C	9	21.56333333	20.95	19.14	21.57333333
chauvL1	chauvacae	wCha	20C	10	21.24666667	20.34666667	19.29	20.85
chauvL1	chauvacae	wCha	25C	9	22.03666667	20.66333333	19.18	21.70333333
chauvL1	chauvacae	wCha	25C	10	21.95	21.37	20.54	22.10666667
chauvL1	chauvacae	wCha	25C	11	22.43333333	21.41	20.03333333	21.52666667
triL1	triauraria	wTri	20C	12	18.82333333	21.69666667	20.60333333	23.20666667
triL1	triauraria	wTri	20C	14	19.145	22.11333333	20.79	22.72333333
triL1	triauraria	wTri	20C	15	18.73333333	21.55333333	20.92	21.86333333
triL1	triauraria	wTri	20C	16	19.08666667	21.94333333	20.61333333	22.87666667
triL1	triauraria	wTri	25C	8	19.64333333	22.04666667	20.55333333	22.28666667
triL1	triauraria	wTri	25C	9	18.37333333	21.69666667	19.76	21.86666667
triL1	triauraria	wTri	25C	11	18.96666667	NA	19.54333333	22.79666667
melCSBerk	melanogaster	wMelCS	20C	1	18.43333333	22.71	19.57333333	24.58
melCSBerk	melanogaster	wMelCS	20C	2	18.95333333	22.80333333	21.10333333	NA
melCSBerk	melanogaster	wMelCS	20C	3	17.55	21.12	20.28	23.65666667
melCSBerk	melanogaster	wMelCS	25C	1	17.27333333	22.06333333	19.70666667	23.82
melCSBerk	melanogaster	wMelCS	25C	2	17.51666667	22.96	20.09	24.47333333
melCSBerk	melanogaster	wMelCS	25C	3	17.04333333	22.60333333	19.51333333	23.43
melCSBerk	melanogaster	wMelCS	25C	4	17.61	22.23	19.44666667	24.04333333
mauR31	mauritiana	wMau	20C	3	18.72333333	21.66333333	20.6	21.75666667
mauR31	mauritiana	wMau	20C	4	17.17666667	20.83333333	20.28333333	21.92666667
mauR31	mauritiana	wMau	20C	5	NA	NA	NA	NA
mauR31	mauritiana	wMau	25C	2	18.85333333	21.62666667	20.94	24.44333333
mauR31	mauritiana	wMau	25C	4	18.25	20.88333333	20.06333333	21.94666667
mauR31	mauritiana	wMau	25C	5	18.61333333	21.06666667	20.25333333	22.37666667
mauR31	mauritiana	wMau	25C	12	17.87666667	21.19	19.86333333	22.64333333
melCSBerk	melanogaster	wMelCS	20C	5	16.26	21.65	19.18333333	23.31333333
melCSBerk	melanogaster	wMelCS	20C	6	17.88	21.33	19.67	22.11
melCSBerk	melanogaster	wMelCS	20C	9	17.58	21.47	19.69333333	22.58333333
melCSBerk	melanogaster	wMelCS	20C	10	16.78	21.065	19.04	22.42
melCSBerk	melanogaster	wMelCS	25C	5	16.78333333	21.85	18.37	22.57333333
melCSBerk	melanogaster	wMelCS	25C	6	16.47666667	21.7	19.32	23.03
melCSBerk	melanogaster	wMelCS	25C	8	16.46333333	21.28666667	18.62	22.93
mauR31	mauritiana	wMau	20C	7	18.26333333	21.33666667	20.44333333	22.04666667
mauR31	mauritiana	wMau	20C	13	16.96333333	20.84666667	20.19	22.08666667
mauR31	mauritiana	wMau	20C	14	17.83	21.67	20.98	22.32333333
mauR31	mauritiana	wMau	25C	17	18.26333333	21.28666667	19.43333333	22.57
mauR31	mauritiana	wMau	25C	18	19.92666667	21.71666667	19.40333333	22.55666667
mauR31	mauritiana	wMau	25C	19	19.61666667	21.7	20.02	22.84666667
mauR31	mauritiana	wMau	25C	21	17.86333333	20.37	19.53666667	21.92333333
simR84	simulans	wRi	20C	1	16.73	21.90666667	18.53666667	21.15
simR84	simulans	wRi	20C	2	16.81333333	20.92666667	18.01666667	20.22
simR84	simulans	wRi	20C	3	17.21333333	21.71333333	19.43	21.16333333
simR84	simulans	wRi	20C	8	16.92666667	21.22666667	20.08	21.69666667
simR84	simulans	wRi	20C	11	16.24333333	22.05666667	17.76333333	20.09666667
simR84	simulans	wRi	20C	14	16.50666667	21.88	18.09666667	21.23
simR84	simulans	wRi	20C	19	16.76333333	22.07666667	18.95333333	21.78
simR84	simulans	wRi	25C	1	16.69333333	21.25666667	16.97666667	20.92
simR84	simulans	wRi	25C	3	16.79333333	21.33333333	17.56	20.98333333
simR84	simulans	wRi	25C	4	15.96666667	20.6	16.63333333	19.50666667
simR84	simulans	wRi	25C	10	16.15666667	21.48	16.94666667	20.92333333
simR84	simulans	wRi	25C	15	15.96333333	21.10333333	16.43666667	20.58333333
simR84	simulans	wRi	25C	17	16.16333333	21.16333333	15.90333333	20.82666667
simR84	simulans	wRi	25C	19	15.85333333	21.25333333	16.40333333	20.36666667
segL1	seguyi	wSeg	20C	3	19.21	21.39666667	20.91333333	22.97666667
segL1	seguyi	wSeg	20C	4	18.85	21.49333333	19.79666667	20.94666667
segL1	seguyi	wSeg	20C	5	18.65333333	21.62333333	19.71333333	20.84
segL1	seguyi	wSeg	20C	7	18.75	21.19666667	19.70333333	21.22666667
segL1	seguyi	wSeg	20C	9	19.25	22.45666667	20.2	21.59
segL1	seguyi	wSeg	20C	13	20.50666667	21.91666667	20.99	21.76666667
segL1	seguyi	wSeg	20C	14	19.02666667	21.47	20.12333333	21.05
segL1	seguyi	wSeg	25C	4	19.50666667	22.34	19.28333333	21.68333333
segL1	seguyi	wSeg	25C	17	18.24666667	22.03333333	19.13	20.82333333
segL1	seguyi	wSeg	25C	18	17.83	21.37	18.97	20.50666667
segL1	seguyi	wSeg	25C	23	18.68	22.22333333	20.36666667	22.82
segL1	seguyi	wSeg	25C	24	19.475	22.54666667	20.83333333	22.41333333
segL1	seguyi	wSeg	25C	25	18.61	22.22333333	20.21	22.16333333
segL1	seguyi	wSeg	25C	27	18.00666667	21.86666667	19.7	21.44
anaRC102	ananassae	wAna	20C	38	18.90333333	21.19666667	20.52	22.85666667
anaRC102	ananassae	wAna	20C	41	19.18333333	21.32666667	20.06	22.76333333
anaRC102	ananassae	wAna	20C	46	18.97333333	21.47333333	19.56333333	22.26666667
auraL5	auraria	wAura	20C	103	18.71	21.70666667	19.38666667	21.61
auraL5	auraria	wAura	20C	104	18.45333333	21.64	20.39	22.18
auraL5	auraria	wAura	25C	20	18.24666667	21.67666667	19.24333333	21.66
auraL5	auraria	wAura	25C	21	17.65333333	21.16666667	19.11	21.1
mauR31	mauritiana	wMau	20C	15	17.60333333	22.67666667	19.94666667	22.31333333
mauR31	mauritiana	wMau	20C	16	18.71	22.49	19.66	22.75
mauR31	mauritiana	wMau	25C	25	18.32	21.71666667	19.62666667	22.81
mauR31	mauritiana	wMau	25C	27	17.22666667	21.42666667	19.4	24.40666667
mauR31	mauritiana	wMau	25C	30	19.21	21.93666667	19.58333333	23.15
melCSBerk	melanogaster	wMelCS	20C	12	16.69	21.79666667	19.42666667	22.38666667
melCSBerk	melanogaster	wMelCS	25C	9	17.45333333	22.46666667	18.86333333	23.53
chauvL1	chauvacae	wCha	20C	11	23.24666667	21.89	20.70333333	22.42333333
chauvL1	chauvacae	wCha	25C	17	23.87333333	22.08333333	20.06	22.42666667
chauvL1	chauvacae	wCha	25C	20	23.4	22.03	20.03	22.27666667
melHB22	melanogaster	wMel	20C	12	19.67	21.82666667	20.86333333	22.07666667
triL1	triauraria	wTri	20C	18	19.45333333	21.98333333	20.75666667	23.09333333
triL1	triauraria	wTri	20C	20	18.83666667	21.41333333	21.54333333	22.24
triL1	triauraria	wTri	25C	12	17.96666667	21.85	20	22.15
melHB22	melanogaster	wMel	20C	14	19.24666667	20.76	20.55333333	21.46666667
melHB22	melanogaster	wMel	20C	15	18.67666667	20.48333333	19.26	20.46
melHB22	melanogaster	wMel	25C	18	17.71666667	21.4	19.51333333	21.69
melHB22	melanogaster	wMel	25C	21	17.39	21.44666667	19.43333333	21.48
mauR31	mauritiana	wMau	20C	23	18.14333333	21.59	20.82666667	22.79666667
mauR31	mauritiana	wMau	25C	55	18.78666667	21.51666667	20.61	22.31666667
mauR31	mauritiana	wMau	25C	64	17.65333333	20.50666667	19.86	21.84
