# Supplementary material for: Comparative analysis of Wolbachia maternal transmission and localization in host ovaries
Source: Commun Biol. 2024 Jun 14;7:727. doi: 10.1038/s42003-024-06431-y (PMC11178894; doi:10.1038/s42003-024-06431-y)
Supplement: Supplementary file 5 — Supplementary Data 3 [file 42003_2024_6431_MOESM5_ESM.csv]

Genotype	Host	Wolbachia	Temperature	Replicate	Region	CTCF
melHB22	melanogaster	wMel	25C	1	whole	168041.669
melHB22	melanogaster	wMel	25C	1	posterior	35613.4461
melHB22	melanogaster	wMel	25C	1	pole	34336.09279
melHB22	melanogaster	wMel	25C	2	whole	368499.7073
melHB22	melanogaster	wMel	25C	2	posterior	21057.56093
melHB22	melanogaster	wMel	25C	2	pole	10112.97127
melHB22	melanogaster	wMel	25C	3	whole	298318.6672
melHB22	melanogaster	wMel	25C	3	posterior	23841.47594
melHB22	melanogaster	wMel	25C	3	pole	16690.48361
melHB22	melanogaster	wMel	25C	4	whole	228562.5175
melHB22	melanogaster	wMel	25C	4	posterior	44199.66663
melHB22	melanogaster	wMel	25C	4	pole	41238.44585
melHB22	melanogaster	wMel	25C	5	whole	233986.7746
melHB22	melanogaster	wMel	25C	5	posterior	11241.33619
melHB22	melanogaster	wMel	25C	5	pole	10618.61364
melHB22	melanogaster	wMel	25C	6	whole	163083.8457
melHB22	melanogaster	wMel	25C	6	posterior	8546.493642
melHB22	melanogaster	wMel	25C	6	pole	4241.210692
melHB22	melanogaster	wMel	25C	7	whole	278422.1323
melHB22	melanogaster	wMel	25C	7	posterior	106075.733
melHB22	melanogaster	wMel	25C	7	pole	87473.16361
melHB22	melanogaster	wMel	25C	8	whole	103722.0507
melHB22	melanogaster	wMel	25C	8	posterior	9058.5593
melHB22	melanogaster	wMel	25C	8	pole	9975.454773
melHB22	melanogaster	wMel	25C	9	whole	221371.9254
melHB22	melanogaster	wMel	25C	9	posterior	41509.72436
melHB22	melanogaster	wMel	25C	9	pole	36728.87148
melHB22	melanogaster	wMel	25C	10	whole	108242.9934
melHB22	melanogaster	wMel	25C	10	posterior	11337.62162
melHB22	melanogaster	wMel	25C	10	pole	8968.274667
melHB22	melanogaster	wMel	25C	11	whole	536583.5151
melHB22	melanogaster	wMel	25C	11	posterior	52031.50382
melHB22	melanogaster	wMel	25C	11	pole	29733.15716
melHB22	melanogaster	wMel	25C	12	whole	191978.0221
melHB22	melanogaster	wMel	25C	12	posterior	6941.768652
melHB22	melanogaster	wMel	25C	12	pole	7754.389502
melHB22	melanogaster	wMel	20C	3	whole	183617.6625
melHB22	melanogaster	wMel	20C	3	posterior	20293.61499
melHB22	melanogaster	wMel	20C	3	pole	5993.021161
melHB22	melanogaster	wMel	20C	4	whole	163357.0351
melHB22	melanogaster	wMel	20C	4	posterior	2877.505329
melHB22	melanogaster	wMel	20C	4	pole	2698.590068
melHB22	melanogaster	wMel	20C	5	whole	230617.0826
melHB22	melanogaster	wMel	20C	5	posterior	10549.40145
melHB22	melanogaster	wMel	20C	5	pole	8615.3101
melHB22	melanogaster	wMel	20C	6	whole	189457.4607
melHB22	melanogaster	wMel	20C	6	posterior	10401.33397
melHB22	melanogaster	wMel	20C	6	pole	6300.804468
melHB22	melanogaster	wMel	20C	7	whole	185305.4255
melHB22	melanogaster	wMel	20C	7	posterior	15707.70964
melHB22	melanogaster	wMel	20C	7	pole	13327.3196
melHB22	melanogaster	wMel	20C	8	whole	251877.8829
melHB22	melanogaster	wMel	20C	8	posterior	9180.994621
melHB22	melanogaster	wMel	20C	8	pole	9462.497318
melHB22	melanogaster	wMel	20C	9	whole	191881.7831
melHB22	melanogaster	wMel	20C	9	posterior	7194.912669
melHB22	melanogaster	wMel	20C	9	pole	7407.007443
melHB22	melanogaster	wMel	20C	10	whole	132667.2952
melHB22	melanogaster	wMel	20C	10	posterior	1736.78335
melHB22	melanogaster	wMel	20C	10	pole	1926.913962
melHB22	melanogaster	wMel	20C	11	whole	171020.4488
melHB22	melanogaster	wMel	20C	11	posterior	11555.53404
melHB22	melanogaster	wMel	20C	11	pole	7135.732445
melHB22	melanogaster	wMel	20C	12	whole	142735.6279
melHB22	melanogaster	wMel	20C	12	posterior	13303.29512
melHB22	melanogaster	wMel	20C	12	pole	13236.90295
simCar5	simulans	wHa	25C	1	whole	679795.0705
simCar5	simulans	wHa	25C	1	posterior	14701.29131
simCar5	simulans	wHa	25C	1	pole	3895.910352
simCar5	simulans	wHa	25C	2	whole	1730892.134
simCar5	simulans	wHa	25C	2	posterior	65638.93797
simCar5	simulans	wHa	25C	2	pole	15171.05693
simCar5	simulans	wHa	25C	3	whole	458382.6372
simCar5	simulans	wHa	25C	3	posterior	15949.1161
simCar5	simulans	wHa	25C	3	pole	5925.330637
simCar5	simulans	wHa	25C	4	whole	842336.1646
simCar5	simulans	wHa	25C	4	posterior	5492.995938
simCar5	simulans	wHa	25C	4	pole	5518.09883
simCar5	simulans	wHa	25C	5	whole	701936.5503
simCar5	simulans	wHa	25C	5	posterior	8496.925512
simCar5	simulans	wHa	25C	5	pole	707.8051144
simCar5	simulans	wHa	25C	6	whole	429594.1616
simCar5	simulans	wHa	25C	6	posterior	2243.348006
simCar5	simulans	wHa	25C	6	pole	891.9472529
simCar5	simulans	wHa	25C	7	whole	763864.4357
simCar5	simulans	wHa	25C	7	posterior	24921.71776
simCar5	simulans	wHa	25C	7	pole	4213.868115
simCar5	simulans	wHa	25C	8	whole	275427.7273
simCar5	simulans	wHa	25C	8	posterior	2240.820345
simCar5	simulans	wHa	25C	8	pole	906.2892683
simCar5	simulans	wHa	25C	9	whole	528589.7149
simCar5	simulans	wHa	25C	9	posterior	4401.553976
simCar5	simulans	wHa	25C	9	pole	321.6903616
simCar5	simulans	wHa	25C	10	whole	560323.7242
simCar5	simulans	wHa	25C	10	posterior	18539.36799
simCar5	simulans	wHa	25C	10	pole	12886.60265
simCar5	simulans	wHa	20C	1	whole	216174.9032
simCar5	simulans	wHa	20C	1	posterior	3646.336569
simCar5	simulans	wHa	20C	1	pole	5004.126771
simCar5	simulans	wHa	20C	2	whole	213926.6987
simCar5	simulans	wHa	20C	2	posterior	8755.50404
simCar5	simulans	wHa	20C	2	pole	8088.93031
simCar5	simulans	wHa	20C	3	whole	702798.9263
simCar5	simulans	wHa	20C	3	posterior	1259.050656
simCar5	simulans	wHa	20C	3	pole	799.6679916
simCar5	simulans	wHa	20C	4	whole	327329.1224
simCar5	simulans	wHa	20C	4	posterior	6673.988579
simCar5	simulans	wHa	20C	4	pole	1083.778463
simCar5	simulans	wHa	20C	5	whole	634124.698
simCar5	simulans	wHa	20C	5	posterior	17282.49259
simCar5	simulans	wHa	20C	5	pole	7526.762191
simCar5	simulans	wHa	20C	6	whole	649011.618
simCar5	simulans	wHa	20C	6	posterior	4830.958748
simCar5	simulans	wHa	20C	6	pole	2428.514275
simCar5	simulans	wHa	20C	7	whole	40187.43024
simCar5	simulans	wHa	20C	7	posterior	4644.946132
simCar5	simulans	wHa	20C	7	pole	2411.957605
simCar5	simulans	wHa	20C	8	whole	115279.4814
simCar5	simulans	wHa	20C	8	posterior	685.0552355
simCar5	simulans	wHa	20C	8	pole	1115.002707
simCar5	simulans	wHa	20C	9	whole	345244.3399
simCar5	simulans	wHa	20C	9	posterior	16598.86275
simCar5	simulans	wHa	20C	9	pole	8130.246364
simCar5	simulans	wHa	20C	10	whole	1167192.208
simCar5	simulans	wHa	20C	10	posterior	39257.55085
simCar5	simulans	wHa	20C	10	pole	14133.97387
simCar5	simulans	wHa	25C	11	whole	3962702.956
simCar5	simulans	wHa	25C	11	posterior	155416.1101
simCar5	simulans	wHa	25C	11	pole	24264.85898
simCar5	simulans	wHa	25C	12	whole	2366938.038
simCar5	simulans	wHa	25C	12	posterior	56785.74958
simCar5	simulans	wHa	25C	12	pole	111.5563721
segL1	seguyi	wSeg	25C	1	whole	117323.8762
segL1	seguyi	wSeg	25C	1	posterior	18352.32205
segL1	seguyi	wSeg	25C	1	pole	2788.18136
segL1	seguyi	wSeg	25C	2	whole	192534.8577
segL1	seguyi	wSeg	25C	2	posterior	8612.920854
segL1	seguyi	wSeg	25C	2	pole	6943.961469
segL1	seguyi	wSeg	25C	4	whole	306510.056
segL1	seguyi	wSeg	25C	4	posterior	17576.12754
segL1	seguyi	wSeg	25C	4	pole	17461.19816
segL1	seguyi	wSeg	25C	5	whole	351006.6282
segL1	seguyi	wSeg	25C	5	posterior	41399.60257
segL1	seguyi	wSeg	25C	5	pole	31800.78132
segL1	seguyi	wSeg	25C	7	whole	537576.0782
segL1	seguyi	wSeg	25C	7	posterior	32646.12641
segL1	seguyi	wSeg	25C	7	pole	25320.29547
segL1	seguyi	wSeg	25C	8	whole	386351.177
segL1	seguyi	wSeg	25C	8	posterior	14146.73431
segL1	seguyi	wSeg	25C	8	pole	12134.67805
segL1	seguyi	wSeg	25C	9	whole	1017466.067
segL1	seguyi	wSeg	25C	9	posterior	64434.7871
segL1	seguyi	wSeg	25C	9	pole	53854.25855
segL1	seguyi	wSeg	25C	10	whole	508147.9614
segL1	seguyi	wSeg	25C	10	posterior	27533.41243
segL1	seguyi	wSeg	25C	10	pole	14061.13527
segL1	seguyi	wSeg	25C	11	whole	1351021.608
segL1	seguyi	wSeg	25C	11	posterior	92934.39341
segL1	seguyi	wSeg	25C	11	pole	30931.96453
segL1	seguyi	wSeg	25C	12	whole	167301.8924
segL1	seguyi	wSeg	25C	12	posterior	2033.675034
segL1	seguyi	wSeg	25C	12	pole	1459.070148
segL1	seguyi	wSeg	25C	13	whole	222326.4476
segL1	seguyi	wSeg	25C	13	posterior	18663.79617
segL1	seguyi	wSeg	25C	13	pole	11262.5792
segL1	seguyi	wSeg	25C	14	whole	24505.75569
segL1	seguyi	wSeg	25C	14	posterior	4373.322182
segL1	seguyi	wSeg	25C	14	pole	3717.160963
segL1	seguyi	wSeg	20C	1	whole	29042.11189
segL1	seguyi	wSeg	20C	1	posterior	3296.966293
segL1	seguyi	wSeg	20C	1	pole	3550.9922
segL1	seguyi	wSeg	20C	2	whole	239072.2058
segL1	seguyi	wSeg	20C	2	posterior	5394.846483
segL1	seguyi	wSeg	20C	2	pole	6945.430359
segL1	seguyi	wSeg	20C	3	whole	80649.29154
segL1	seguyi	wSeg	20C	3	posterior	7800.84546
segL1	seguyi	wSeg	20C	3	pole	9195.392792
segL1	seguyi	wSeg	20C	4	whole	174877.2628
segL1	seguyi	wSeg	20C	4	posterior	58529.38044
segL1	seguyi	wSeg	20C	4	pole	17202.80328
segL1	seguyi	wSeg	20C	5	whole	631394.046
segL1	seguyi	wSeg	20C	5	posterior	109010.4064
segL1	seguyi	wSeg	20C	5	pole	76697.21469
segL1	seguyi	wSeg	20C	6	whole	77424.09241
segL1	seguyi	wSeg	20C	6	posterior	583.7661745
segL1	seguyi	wSeg	20C	6	pole	621.0047735
segL1	seguyi	wSeg	20C	8	whole	100862.1558
segL1	seguyi	wSeg	20C	8	posterior	8424.796724
segL1	seguyi	wSeg	20C	8	pole	11068.82735
segL1	seguyi	wSeg	20C	9	whole	93549.81725
segL1	seguyi	wSeg	20C	9	posterior	14742.34048
segL1	seguyi	wSeg	20C	9	pole	16031.74006
segL1	seguyi	wSeg	20C	10	whole	73097.54605
segL1	seguyi	wSeg	20C	10	posterior	19.92361475
segL1	seguyi	wSeg	20C	10	pole	12.7268105
segL1	seguyi	wSeg	20C	11	whole	196437.1059
segL1	seguyi	wSeg	20C	11	posterior	19524.10168
segL1	seguyi	wSeg	20C	11	pole	10417.22109
segL1	seguyi	wSeg	20C	12	whole	206223.1555
segL1	seguyi	wSeg	20C	12	posterior	6552.293588
segL1	seguyi	wSeg	20C	12	pole	6507.261396
segL1	seguyi	wSeg	20C	13	whole	257228.6846
segL1	seguyi	wSeg	20C	13	posterior	20298.43196
segL1	seguyi	wSeg	20C	13	pole	17316.55978
segL1	seguyi	wSeg	20C	14	whole	83926.99069
segL1	seguyi	wSeg	20C	14	posterior	3809.424374
segL1	seguyi	wSeg	20C	14	pole	3613.477085
segL1	seguyi	wSeg	20C	15	whole	1265928.084
segL1	seguyi	wSeg	20C	15	posterior	27326.78853
segL1	seguyi	wSeg	20C	15	pole	22107.74976
segL1	seguyi	wSeg	25C	15	whole	401018.4954
segL1	seguyi	wSeg	25C	15	posterior	38183.96195
segL1	seguyi	wSeg	25C	15	pole	22721.72312
segL1	seguyi	wSeg	20C	16	whole	64968.58675
segL1	seguyi	wSeg	20C	16	posterior	6347.900689
segL1	seguyi	wSeg	20C	16	pole	4076.957226
segL1	seguyi	wSeg	20C	17	whole	122798.9148
segL1	seguyi	wSeg	20C	17	posterior	5286.743394
segL1	seguyi	wSeg	20C	17	pole	2797.995909
segL1	seguyi	wSeg	25C	16	whole	138752.883
segL1	seguyi	wSeg	25C	16	posterior	10122.36604
segL1	seguyi	wSeg	25C	16	pole	6835.662893
segL1	seguyi	wSeg	20C	18	whole	244746.7122
segL1	seguyi	wSeg	20C	18	posterior	25868.31869
segL1	seguyi	wSeg	20C	18	pole	18395.80291
segL1	seguyi	wSeg	20C	19	whole	149982.7685
segL1	seguyi	wSeg	20C	19	posterior	3565.858561
segL1	seguyi	wSeg	20C	19	pole	3360.024654
segL1	seguyi	wSeg	20C	20	whole	65492.68805
segL1	seguyi	wSeg	20C	20	posterior	585.398944
segL1	seguyi	wSeg	20C	20	pole	1775.405639
segL1	seguyi	wSeg	20C	21	whole	258654.5
segL1	seguyi	wSeg	20C	21	posterior	127371
segL1	seguyi	wSeg	20C	21	pole	1511.5
segL1	seguyi	wSeg	20C	22	whole	49738.7215
segL1	seguyi	wSeg	20C	22	posterior	11196.78146
segL1	seguyi	wSeg	20C	22	pole	7142.725768
simR84	simulans	wRi	25C	1	whole	811821.4032
simR84	simulans	wRi	25C	1	posterior	24626.71352
simR84	simulans	wRi	25C	1	pole	7062.067235
simR84	simulans	wRi	25C	2	whole	311487.0357
simR84	simulans	wRi	25C	2	posterior	36476.74495
simR84	simulans	wRi	25C	2	pole	18960.61552
simR84	simulans	wRi	25C	3	whole	277932.3862
simR84	simulans	wRi	25C	3	posterior	6954.031456
simR84	simulans	wRi	25C	3	pole	7240.855457
simR84	simulans	wRi	25C	4	whole	523761.0948
simR84	simulans	wRi	25C	4	posterior	3885.009212
simR84	simulans	wRi	25C	4	pole	3214.289354
simR84	simulans	wRi	25C	5	whole	1022382.951
simR84	simulans	wRi	25C	5	posterior	14153.84456
simR84	simulans	wRi	25C	5	pole	965.696551
simR84	simulans	wRi	25C	6	whole	1204981.748
simR84	simulans	wRi	25C	6	posterior	53345.77344
simR84	simulans	wRi	25C	6	pole	25632.06928
simR84	simulans	wRi	25C	7	whole	322354.3833
simR84	simulans	wRi	25C	7	posterior	18276.44851
simR84	simulans	wRi	25C	7	pole	14307.84292
simR84	simulans	wRi	25C	8	whole	572628.6013
simR84	simulans	wRi	25C	8	posterior	5169.177635
simR84	simulans	wRi	25C	8	pole	5385.767242
simR84	simulans	wRi	25C	9	whole	511325.0315
simR84	simulans	wRi	25C	9	posterior	35852.61608
simR84	simulans	wRi	25C	9	pole	18230.98383
simR84	simulans	wRi	25C	10	whole	510322.6521
simR84	simulans	wRi	25C	10	posterior	22567.22649
simR84	simulans	wRi	25C	10	pole	17540.02667
simR84	simulans	wRi	25C	11	whole	563246.6375
simR84	simulans	wRi	25C	11	posterior	7269.287104
simR84	simulans	wRi	25C	11	pole	1494.567698
simR84	simulans	wRi	25C	12	whole	945931.4038
simR84	simulans	wRi	25C	12	posterior	22448.61514
simR84	simulans	wRi	25C	12	pole	12867.02087
simR84	simulans	wRi	25C	13	whole	898461.9263
simR84	simulans	wRi	25C	13	posterior	35537.71771
simR84	simulans	wRi	25C	13	pole	31120.12197
simR84	simulans	wRi	25C	14	whole	385602.6046
simR84	simulans	wRi	25C	14	posterior	22646.94971
simR84	simulans	wRi	25C	14	pole	11328.44366
simR84	simulans	wRi	25C	15	whole	1039933.539
simR84	simulans	wRi	25C	15	posterior	1884.944361
simR84	simulans	wRi	25C	15	pole	1846.970572
simR84	simulans	wRi	20C	1	whole	238745.0259
simR84	simulans	wRi	20C	1	posterior	11158.62634
simR84	simulans	wRi	20C	1	pole	5315.610746
simR84	simulans	wRi	20C	2	whole	903239.319
simR84	simulans	wRi	20C	2	posterior	33656.33353
simR84	simulans	wRi	20C	2	pole	7059.763431
simR84	simulans	wRi	20C	3	whole	814755.2338
simR84	simulans	wRi	20C	3	posterior	79857.77445
simR84	simulans	wRi	20C	3	pole	71309.40259
simR84	simulans	wRi	20C	4	whole	1735781
simR84	simulans	wRi	20C	4	posterior	100024
simR84	simulans	wRi	20C	4	pole	43252
simR84	simulans	wRi	20C	5	whole	621550.2238
simR84	simulans	wRi	20C	5	posterior	58203.90807
simR84	simulans	wRi	20C	5	pole	38363.22261
simR84	simulans	wRi	20C	6	whole	447672.5
simR84	simulans	wRi	20C	6	posterior	80761
simR84	simulans	wRi	20C	6	pole	51406
simR84	simulans	wRi	20C	7	whole	593903.9904
simR84	simulans	wRi	20C	7	posterior	29811.47657
simR84	simulans	wRi	20C	7	pole	25004.97194
simR84	simulans	wRi	20C	8	whole	952191.3702
simR84	simulans	wRi	20C	8	posterior	66274.96276
simR84	simulans	wRi	20C	8	pole	47042.98214
simR84	simulans	wRi	20C	9	whole	366640.7854
simR84	simulans	wRi	20C	9	posterior	39355.74661
simR84	simulans	wRi	20C	9	pole	27329.4512
simR84	simulans	wRi	20C	10	whole	335016.776
simR84	simulans	wRi	20C	10	posterior	15148.73798
simR84	simulans	wRi	20C	10	pole	12248.77855
simR84	simulans	wRi	20C	11	whole	582284.6063
simR84	simulans	wRi	20C	11	posterior	34801.73462
simR84	simulans	wRi	20C	11	pole	24028.10474
simR84	simulans	wRi	20C	12	whole	1156597.899
simR84	simulans	wRi	20C	12	posterior	26229.30554
simR84	simulans	wRi	20C	12	pole	10828.67187
simR84	simulans	wRi	20C	13	whole	521901.63
simR84	simulans	wRi	20C	13	posterior	22074.7004
simR84	simulans	wRi	20C	13	pole	13148.97751
simR84	simulans	wRi	20C	14	whole	547988.8349
simR84	simulans	wRi	20C	14	posterior	49440.79772
simR84	simulans	wRi	20C	14	pole	21218.87959
simR84	simulans	wRi	20C	15	whole	978807.767
simR84	simulans	wRi	20C	15	posterior	158162.6281
simR84	simulans	wRi	20C	15	pole	106267.7583
mauR31	mauritiana	wMau	25C	1	whole	1124123.464
mauR31	mauritiana	wMau	25C	1	posterior	15091.40679
mauR31	mauritiana	wMau	25C	1	pole	11994.24456
mauR31	mauritiana	wMau	25C	2	whole	857779.9328
mauR31	mauritiana	wMau	25C	2	posterior	27756.8343
mauR31	mauritiana	wMau	25C	2	pole	12453.91336
mauR31	mauritiana	wMau	25C	3	whole	2201948.322
mauR31	mauritiana	wMau	25C	3	posterior	10793.21973
mauR31	mauritiana	wMau	25C	3	pole	7835.778906
mauR31	mauritiana	wMau	25C	4	whole	3041071.008
mauR31	mauritiana	wMau	25C	4	posterior	14848.17164
mauR31	mauritiana	wMau	25C	4	pole	13995.13751
mauR31	mauritiana	wMau	25C	5	whole	3072338.85
mauR31	mauritiana	wMau	25C	5	posterior	15168.20111
mauR31	mauritiana	wMau	25C	5	pole	11515.96992
mauR31	mauritiana	wMau	25C	6	whole	2160649.719
mauR31	mauritiana	wMau	25C	6	posterior	22932.33122
mauR31	mauritiana	wMau	25C	6	pole	4550.37037
mauR31	mauritiana	wMau	25C	7	whole	911216.7254
mauR31	mauritiana	wMau	25C	7	posterior	3423.190136
mauR31	mauritiana	wMau	25C	7	pole	931.9020058
mauR31	mauritiana	wMau	25C	8	whole	1209075.06
mauR31	mauritiana	wMau	25C	8	posterior	7406.950573
mauR31	mauritiana	wMau	25C	8	pole	101.0682643
mauR31	mauritiana	wMau	25C	9	whole	2079792.428
mauR31	mauritiana	wMau	25C	9	posterior	90159.69108
mauR31	mauritiana	wMau	25C	9	pole	20411.14556
mauR31	mauritiana	wMau	25C	10	whole	1062590.974
mauR31	mauritiana	wMau	25C	10	posterior	1910.783668
mauR31	mauritiana	wMau	25C	10	pole	2264.072563
mauR31	mauritiana	wMau	25C	11	whole	1362203
mauR31	mauritiana	wMau	25C	11	posterior	4155.5
mauR31	mauritiana	wMau	25C	11	pole	2782.5
mauR31	mauritiana	wMau	20C	1	whole	557245.5402
mauR31	mauritiana	wMau	20C	1	posterior	7191.796395
mauR31	mauritiana	wMau	20C	1	pole	8869.24739
mauR31	mauritiana	wMau	20C	3	whole	2671187.345
mauR31	mauritiana	wMau	20C	3	posterior	31658.6674
mauR31	mauritiana	wMau	20C	3	pole	33227.53719
mauR31	mauritiana	wMau	20C	4	whole	6866555.586
mauR31	mauritiana	wMau	20C	4	posterior	60855.91565
mauR31	mauritiana	wMau	20C	4	pole	17196.22662
mauR31	mauritiana	wMau	20C	5	whole	2935364.039
mauR31	mauritiana	wMau	20C	5	posterior	26443.79626
mauR31	mauritiana	wMau	20C	5	pole	17159.00017
mauR31	mauritiana	wMau	20C	6	whole	505645.779
mauR31	mauritiana	wMau	20C	6	posterior	12200.32175
mauR31	mauritiana	wMau	20C	6	pole	8359.782759
mauR31	mauritiana	wMau	20C	7	whole	652267.223
mauR31	mauritiana	wMau	20C	7	posterior	5653.932687
mauR31	mauritiana	wMau	20C	7	pole	5653.662265
mauR31	mauritiana	wMau	20C	8	whole	4962474.207
mauR31	mauritiana	wMau	20C	8	posterior	51480.23695
mauR31	mauritiana	wMau	20C	8	pole	23421.45209
mauR31	mauritiana	wMau	20C	9	whole	412214.4057
mauR31	mauritiana	wMau	20C	9	posterior	1219.138925
mauR31	mauritiana	wMau	20C	9	pole	1067.518302
mauR31	mauritiana	wMau	20C	10	whole	494856.34
mauR31	mauritiana	wMau	20C	10	posterior	1652.500647
mauR31	mauritiana	wMau	20C	10	pole	379.7770854
mauR31	mauritiana	wMau	20C	11	whole	749465.916
mauR31	mauritiana	wMau	20C	11	posterior	10665.58857
mauR31	mauritiana	wMau	20C	11	pole	3265.147125
mauR31	mauritiana	wMau	20C	12	whole	805635.8278
mauR31	mauritiana	wMau	20C	12	posterior	3370.98576
mauR31	mauritiana	wMau	20C	12	pole	2188.030764
melCSBerk	melanogaster	wMelCS	25C	1	whole	96484.42334
melCSBerk	melanogaster	wMelCS	25C	1	posterior	45967.44631
melCSBerk	melanogaster	wMelCS	25C	1	pole	33827.99999
melCSBerk	melanogaster	wMelCS	25C	2	whole	239859.5
melCSBerk	melanogaster	wMelCS	25C	2	posterior	99179.5
melCSBerk	melanogaster	wMelCS	25C	2	pole	94156
melCSBerk	melanogaster	wMelCS	25C	3	whole	295927.3297
melCSBerk	melanogaster	wMelCS	25C	3	posterior	218158.5129
melCSBerk	melanogaster	wMelCS	25C	3	pole	216898.1952
melCSBerk	melanogaster	wMelCS	25C	4	whole	674007.8854
melCSBerk	melanogaster	wMelCS	25C	4	posterior	293174.1654
melCSBerk	melanogaster	wMelCS	25C	4	pole	281977.8453
melCSBerk	melanogaster	wMelCS	25C	5	whole	848394.6612
melCSBerk	melanogaster	wMelCS	25C	5	posterior	154608.6122
melCSBerk	melanogaster	wMelCS	25C	5	pole	138566.8115
melCSBerk	melanogaster	wMelCS	25C	6	whole	686843.1108
melCSBerk	melanogaster	wMelCS	25C	6	posterior	527371.6783
melCSBerk	melanogaster	wMelCS	25C	6	pole	362436.3148
melCSBerk	melanogaster	wMelCS	25C	7	whole	5099343.201
melCSBerk	melanogaster	wMelCS	25C	7	posterior	1525838.496
melCSBerk	melanogaster	wMelCS	25C	7	pole	1019676.454
melCSBerk	melanogaster	wMelCS	25C	8	whole	6831934.402
melCSBerk	melanogaster	wMelCS	25C	8	posterior	2589006.59
melCSBerk	melanogaster	wMelCS	25C	8	pole	1085271.455
melCSBerk	melanogaster	wMelCS	25C	9	whole	11010365.25
melCSBerk	melanogaster	wMelCS	25C	9	posterior	2214385.677
melCSBerk	melanogaster	wMelCS	25C	9	pole	1637524.567
melCSBerk	melanogaster	wMelCS	25C	10	whole	817218.3154
melCSBerk	melanogaster	wMelCS	25C	10	posterior	441998.6885
melCSBerk	melanogaster	wMelCS	25C	10	pole	426725.8254
melCSBerk	melanogaster	wMelCS	25C	11	whole	1650093.727
melCSBerk	melanogaster	wMelCS	25C	11	posterior	841366.9453
melCSBerk	melanogaster	wMelCS	25C	11	pole	713549.1213
melCSBerk	melanogaster	wMelCS	25C	12	whole	1612925.554
melCSBerk	melanogaster	wMelCS	25C	12	posterior	969789.3879
melCSBerk	melanogaster	wMelCS	25C	12	pole	324728.4397
melCSBerk	melanogaster	wMelCS	25C	13	whole	929410.39
melCSBerk	melanogaster	wMelCS	25C	13	posterior	447864.4348
melCSBerk	melanogaster	wMelCS	25C	13	pole	419322.4654
melCSBerk	melanogaster	wMelCS	25C	14	whole	316066.7912
melCSBerk	melanogaster	wMelCS	25C	14	posterior	97508.83933
melCSBerk	melanogaster	wMelCS	25C	14	pole	93150.69681
melCSBerk	melanogaster	wMelCS	25C	15	whole	539080.2326
melCSBerk	melanogaster	wMelCS	25C	15	posterior	321205.6375
melCSBerk	melanogaster	wMelCS	25C	15	pole	181151.619
melCSBerk	melanogaster	wMelCS	20C	1	whole	118448.6997
melCSBerk	melanogaster	wMelCS	20C	1	posterior	31962.71844
melCSBerk	melanogaster	wMelCS	20C	1	pole	32138.59246
melCSBerk	melanogaster	wMelCS	20C	2	whole	124931.395
melCSBerk	melanogaster	wMelCS	20C	2	posterior	11999.38475
melCSBerk	melanogaster	wMelCS	20C	2	pole	10153.7431
melCSBerk	melanogaster	wMelCS	20C	3	whole	307400.4778
melCSBerk	melanogaster	wMelCS	20C	3	posterior	45438.32544
melCSBerk	melanogaster	wMelCS	20C	3	pole	42374.42496
melCSBerk	melanogaster	wMelCS	20C	4	whole	395924.5
melCSBerk	melanogaster	wMelCS	20C	4	posterior	125860
melCSBerk	melanogaster	wMelCS	20C	4	pole	116787
melCSBerk	melanogaster	wMelCS	20C	5	whole	315566.6263
melCSBerk	melanogaster	wMelCS	20C	5	posterior	54258.63041
melCSBerk	melanogaster	wMelCS	20C	5	pole	41759.79429
melCSBerk	melanogaster	wMelCS	20C	6	whole	278621.8237
melCSBerk	melanogaster	wMelCS	20C	6	posterior	94834.47299
melCSBerk	melanogaster	wMelCS	20C	6	pole	91413.28918
melCSBerk	melanogaster	wMelCS	20C	7	whole	716655.6696
melCSBerk	melanogaster	wMelCS	20C	7	posterior	146341.1953
melCSBerk	melanogaster	wMelCS	20C	7	pole	143864.1746
melCSBerk	melanogaster	wMelCS	20C	8	whole	143468.1003
melCSBerk	melanogaster	wMelCS	20C	8	posterior	46837.29675
melCSBerk	melanogaster	wMelCS	20C	8	pole	47543.40214
melCSBerk	melanogaster	wMelCS	20C	9	whole	288187.8876
melCSBerk	melanogaster	wMelCS	20C	9	posterior	51820.43095
melCSBerk	melanogaster	wMelCS	20C	9	pole	47156.26528
melCSBerk	melanogaster	wMelCS	20C	10	whole	135669.0576
melCSBerk	melanogaster	wMelCS	20C	10	posterior	61555.37638
melCSBerk	melanogaster	wMelCS	20C	10	pole	57471.50733
melCSBerk	melanogaster	wMelCS	20C	11	whole	222484.0539
melCSBerk	melanogaster	wMelCS	20C	11	posterior	132176.0212
melCSBerk	melanogaster	wMelCS	20C	11	pole	106451.6272
melCSBerk	melanogaster	wMelCS	20C	12	whole	359331.4284
melCSBerk	melanogaster	wMelCS	20C	12	posterior	111111.3998
melCSBerk	melanogaster	wMelCS	20C	12	pole	90688.60909
melCSBerk	melanogaster	wMelCS	20C	13	whole	181819.4049
melCSBerk	melanogaster	wMelCS	20C	13	posterior	70176.85238
melCSBerk	melanogaster	wMelCS	20C	13	pole	59462.93778
melCSBerk	melanogaster	wMelCS	20C	14	whole	493815.6045
melCSBerk	melanogaster	wMelCS	20C	14	posterior	109435.8727
melCSBerk	melanogaster	wMelCS	20C	14	pole	80319.20541
melCSBerk	melanogaster	wMelCS	20C	15	whole	109459.5118
melCSBerk	melanogaster	wMelCS	20C	15	posterior	57332.49651
melCSBerk	melanogaster	wMelCS	20C	15	pole	51160.87885
triL1	triauraria	wTri	25C	1	whole	470525.7531
triL1	triauraria	wTri	25C	1	posterior	0
triL1	triauraria	wTri	25C	1	pole	0
triL1	triauraria	wTri	25C	2	whole	247482.7345
triL1	triauraria	wTri	25C	2	posterior	0
triL1	triauraria	wTri	25C	2	pole	0
triL1	triauraria	wTri	25C	3	whole	544369.7956
triL1	triauraria	wTri	25C	3	posterior	1111.530352
triL1	triauraria	wTri	25C	3	pole	1305.834422
triL1	triauraria	wTri	25C	4	whole	128830.355
triL1	triauraria	wTri	25C	4	posterior	5026.315938
triL1	triauraria	wTri	25C	4	pole	6829.83242
triL1	triauraria	wTri	25C	5	whole	444694.5
triL1	triauraria	wTri	25C	5	posterior	1023.5
triL1	triauraria	wTri	25C	5	pole	1038.5
triL1	triauraria	wTri	25C	6	whole	309613.4844
triL1	triauraria	wTri	25C	6	posterior	0
triL1	triauraria	wTri	25C	6	pole	697.2412569
triL1	triauraria	wTri	25C	7	whole	417073.9711
triL1	triauraria	wTri	25C	7	posterior	369.2970578
triL1	triauraria	wTri	25C	7	pole	165.4451035
triL1	triauraria	wTri	25C	8	whole	75636.74126
triL1	triauraria	wTri	25C	8	posterior	80.42371013
triL1	triauraria	wTri	25C	8	pole	41.06389788
triL1	triauraria	wTri	25C	9	whole	86000.82412
triL1	triauraria	wTri	25C	9	posterior	345.9569709
triL1	triauraria	wTri	25C	9	pole	673.9615705
triL1	triauraria	wTri	25C	10	whole	173842.9645
triL1	triauraria	wTri	25C	10	posterior	238.9791701
triL1	triauraria	wTri	25C	10	pole	274.2221985
triL1	triauraria	wTri	25C	11	whole	426423.56
triL1	triauraria	wTri	25C	11	posterior	314.6652264
triL1	triauraria	wTri	25C	11	pole	405.4454005
triL1	triauraria	wTri	25C	12	whole	92143
triL1	triauraria	wTri	25C	12	posterior	0
triL1	triauraria	wTri	25C	12	pole	0
triL1	triauraria	wTri	25C	13	whole	423387.8429
triL1	triauraria	wTri	25C	13	posterior	65.61182463
triL1	triauraria	wTri	25C	13	pole	75.04251325
triL1	triauraria	wTri	25C	14	whole	272323.855
triL1	triauraria	wTri	25C	14	posterior	134.3673205
triL1	triauraria	wTri	25C	14	pole	2.907682
triL1	triauraria	wTri	20C	1	whole	78487
triL1	triauraria	wTri	20C	1	posterior	131
triL1	triauraria	wTri	20C	1	pole	131
triL1	triauraria	wTri	20C	2	whole	93794.71
triL1	triauraria	wTri	20C	2	posterior	222.7678788
triL1	triauraria	wTri	20C	2	pole	176.0544999
triL1	triauraria	wTri	20C	3	whole	96880.85405
triL1	triauraria	wTri	20C	3	posterior	702.3097362
triL1	triauraria	wTri	20C	3	pole	112.9068679
triL1	triauraria	wTri	20C	4	whole	187059.5802
triL1	triauraria	wTri	20C	4	posterior	128.549591
triL1	triauraria	wTri	20C	4	pole	119.140075
triL1	triauraria	wTri	20C	5	whole	52030.5
triL1	triauraria	wTri	20C	5	posterior	199
triL1	triauraria	wTri	20C	5	pole	22.5
triL1	triauraria	wTri	20C	6	whole	145830.4642
triL1	triauraria	wTri	20C	6	posterior	613.8866568
triL1	triauraria	wTri	20C	6	pole	0
triL1	triauraria	wTri	20C	7	whole	79801.44558
triL1	triauraria	wTri	20C	7	posterior	298.222324
triL1	triauraria	wTri	20C	7	pole	250.2465571
triL1	triauraria	wTri	20C	8	whole	80883.2782
triL1	triauraria	wTri	20C	8	posterior	548.6618175
triL1	triauraria	wTri	20C	8	pole	399.7161415
triL1	triauraria	wTri	20C	9	whole	22998.84693
triL1	triauraria	wTri	20C	9	posterior	2464.359881
triL1	triauraria	wTri	20C	9	pole	1618.913356
triL1	triauraria	wTri	20C	10	whole	17281.51276
triL1	triauraria	wTri	20C	10	posterior	2095.058514
triL1	triauraria	wTri	20C	10	pole	1666.549283
triL1	triauraria	wTri	20C	11	whole	60842.92072
triL1	triauraria	wTri	20C	11	posterior	1568.917712
triL1	triauraria	wTri	20C	11	pole	1506.444951
triL1	triauraria	wTri	20C	12	whole	117203
triL1	triauraria	wTri	20C	12	posterior	140
triL1	triauraria	wTri	20C	12	pole	109
triL1	triauraria	wTri	20C	13	whole	89036.51018
triL1	triauraria	wTri	20C	13	posterior	140.8257815
triL1	triauraria	wTri	20C	13	pole	103.8712214
triL1	triauraria	wTri	20C	14	whole	6842.590713
triL1	triauraria	wTri	20C	14	posterior	8.443513
triL1	triauraria	wTri	20C	14	pole	5.622462
triL1	triauraria	wTri	20C	15	whole	23059.16098
triL1	triauraria	wTri	20C	15	posterior	141.962486
triL1	triauraria	wTri	20C	15	pole	138.8611068
chauvL1	chauvacae	wCha	25C	1	whole	56687.5
chauvL1	chauvacae	wCha	25C	1	posterior	20106.5
chauvL1	chauvacae	wCha	25C	1	pole	19416.5
chauvL1	chauvacae	wCha	25C	2	whole	41921.5
chauvL1	chauvacae	wCha	25C	2	posterior	17194.5
chauvL1	chauvacae	wCha	25C	2	pole	12490.5
chauvL1	chauvacae	wCha	25C	3	whole	269642.072
chauvL1	chauvacae	wCha	25C	3	posterior	170601.1898
chauvL1	chauvacae	wCha	25C	3	pole	50507.98644
chauvL1	chauvacae	wCha	25C	4	whole	91240.89619
chauvL1	chauvacae	wCha	25C	4	posterior	10880.29277
chauvL1	chauvacae	wCha	25C	4	pole	18404.87547
chauvL1	chauvacae	wCha	25C	5	whole	757648.9512
chauvL1	chauvacae	wCha	25C	5	posterior	334369.1474
chauvL1	chauvacae	wCha	25C	5	pole	163737.4522
chauvL1	chauvacae	wCha	25C	6	whole	370300.7541
chauvL1	chauvacae	wCha	25C	6	posterior	271298.0631
chauvL1	chauvacae	wCha	25C	6	pole	205925.1662
chauvL1	chauvacae	wCha	25C	7	whole	119774.458
chauvL1	chauvacae	wCha	25C	7	posterior	15843.11698
chauvL1	chauvacae	wCha	25C	7	pole	2364.278491
chauvL1	chauvacae	wCha	25C	8	whole	111649.8647
chauvL1	chauvacae	wCha	25C	8	posterior	30802.50898
chauvL1	chauvacae	wCha	25C	8	pole	25256.1383
chauvL1	chauvacae	wCha	25C	9	whole	153570.7833
chauvL1	chauvacae	wCha	25C	9	posterior	59956.70547
chauvL1	chauvacae	wCha	25C	9	pole	45856.36233
chauvL1	chauvacae	wCha	25C	10	whole	91268.2036
chauvL1	chauvacae	wCha	25C	10	posterior	10113.10146
chauvL1	chauvacae	wCha	25C	10	pole	4589.831696
chauvL1	chauvacae	wCha	25C	11	whole	52399
chauvL1	chauvacae	wCha	25C	11	posterior	34692
chauvL1	chauvacae	wCha	25C	11	pole	33335
chauvL1	chauvacae	wCha	25C	12	whole	357020.5576
chauvL1	chauvacae	wCha	25C	12	posterior	9075.690897
chauvL1	chauvacae	wCha	25C	12	pole	6724.74119
chauvL1	chauvacae	wCha	25C	13	whole	107693.5344
chauvL1	chauvacae	wCha	25C	13	posterior	29485.23949
chauvL1	chauvacae	wCha	25C	13	pole	19274.60491
chauvL1	chauvacae	wCha	25C	14	whole	143229.7635
chauvL1	chauvacae	wCha	25C	14	posterior	46651.37673
chauvL1	chauvacae	wCha	25C	14	pole	12738.10469
chauvL1	chauvacae	wCha	25C	15	whole	141240.2266
chauvL1	chauvacae	wCha	25C	15	posterior	13038.76683
chauvL1	chauvacae	wCha	25C	15	pole	6305.425831
chauvL1	chauvacae	wCha	20C	1	whole	209719.0622
chauvL1	chauvacae	wCha	20C	1	posterior	78736.39049
chauvL1	chauvacae	wCha	20C	1	pole	16097.57586
chauvL1	chauvacae	wCha	20C	2	whole	99613.973
chauvL1	chauvacae	wCha	20C	2	posterior	21587.72063
chauvL1	chauvacae	wCha	20C	2	pole	12674.2163
chauvL1	chauvacae	wCha	20C	3	whole	214873.7384
chauvL1	chauvacae	wCha	20C	3	posterior	38839.09392
chauvL1	chauvacae	wCha	20C	3	pole	15858.15389
chauvL1	chauvacae	wCha	20C	4	whole	16296.70621
chauvL1	chauvacae	wCha	20C	4	posterior	1714.444139
chauvL1	chauvacae	wCha	20C	4	pole	934.9504802
chauvL1	chauvacae	wCha	20C	5	whole	18424.64906
chauvL1	chauvacae	wCha	20C	5	posterior	7351.580895
chauvL1	chauvacae	wCha	20C	5	pole	4513.584585
chauvL1	chauvacae	wCha	20C	6	whole	72870
chauvL1	chauvacae	wCha	20C	6	posterior	19427.5
chauvL1	chauvacae	wCha	20C	6	pole	3541
chauvL1	chauvacae	wCha	20C	7	whole	200301.6369
chauvL1	chauvacae	wCha	20C	7	posterior	87043.32511
chauvL1	chauvacae	wCha	20C	7	pole	46862.16422
chauvL1	chauvacae	wCha	20C	8	whole	373802
chauvL1	chauvacae	wCha	20C	8	posterior	162943
chauvL1	chauvacae	wCha	20C	8	pole	117163
chauvL1	chauvacae	wCha	20C	9	whole	58049.5
chauvL1	chauvacae	wCha	20C	9	posterior	15137
chauvL1	chauvacae	wCha	20C	9	pole	10228
chauvL1	chauvacae	wCha	20C	10	whole	233137.1109
chauvL1	chauvacae	wCha	20C	10	posterior	35832.53847
chauvL1	chauvacae	wCha	20C	10	pole	18941.44753
chauvL1	chauvacae	wCha	20C	11	whole	307590.6534
chauvL1	chauvacae	wCha	20C	11	posterior	72025.13986
chauvL1	chauvacae	wCha	20C	11	pole	36415.47019
chauvL1	chauvacae	wCha	20C	12	whole	102906
chauvL1	chauvacae	wCha	20C	12	posterior	6997
chauvL1	chauvacae	wCha	20C	12	pole	5332
chauvL1	chauvacae	wCha	20C	13	whole	1070808.674
chauvL1	chauvacae	wCha	20C	13	posterior	550456.7481
chauvL1	chauvacae	wCha	20C	13	pole	189371.3576
chauvL1	chauvacae	wCha	20C	14	whole	16940.27326
chauvL1	chauvacae	wCha	20C	14	posterior	1893.484839
chauvL1	chauvacae	wCha	20C	14	pole	1622.489932
chauvL1	chauvacae	wCha	20C	15	whole	340047.2057
chauvL1	chauvacae	wCha	20C	15	posterior	133986.4376
chauvL1	chauvacae	wCha	20C	15	pole	67067.96331
anaRC102	ananassae	wAna	25C	1	whole	926900.8511
anaRC102	ananassae	wAna	25C	1	posterior	171612.3077
anaRC102	ananassae	wAna	25C	1	pole	57910.3214
anaRC102	ananassae	wAna	25C	2	whole	1192005.8
anaRC102	ananassae	wAna	25C	2	posterior	325691.4863
anaRC102	ananassae	wAna	25C	2	pole	272056.8313
anaRC102	ananassae	wAna	25C	3	whole	640328.7642
anaRC102	ananassae	wAna	25C	3	posterior	51675.51073
anaRC102	ananassae	wAna	25C	3	pole	39690.79211
anaRC102	ananassae	wAna	25C	5	whole	1177099.462
anaRC102	ananassae	wAna	25C	5	posterior	94152.86785
anaRC102	ananassae	wAna	25C	5	pole	45469.64337
anaRC102	ananassae	wAna	25C	6	whole	803079.4329
anaRC102	ananassae	wAna	25C	6	posterior	223811.3621
anaRC102	ananassae	wAna	25C	6	pole	195643.4423
anaRC102	ananassae	wAna	25C	7	whole	734434.8944
anaRC102	ananassae	wAna	25C	7	posterior	47161.03127
anaRC102	ananassae	wAna	25C	7	pole	17225.84543
anaRC102	ananassae	wAna	25C	8	whole	461741.5
anaRC102	ananassae	wAna	25C	8	posterior	16645.5
anaRC102	ananassae	wAna	25C	8	pole	11521.5
anaRC102	ananassae	wAna	25C	9	whole	489763.2406
anaRC102	ananassae	wAna	25C	9	posterior	22551.79701
anaRC102	ananassae	wAna	25C	9	pole	9979.347835
anaRC102	ananassae	wAna	25C	10	whole	807126.5573
anaRC102	ananassae	wAna	25C	10	posterior	34608.86813
anaRC102	ananassae	wAna	25C	10	pole	24241.3872
anaRC102	ananassae	wAna	25C	11	whole	254528.1883
anaRC102	ananassae	wAna	25C	11	posterior	10592.40177
anaRC102	ananassae	wAna	25C	11	pole	10779.40149
anaRC102	ananassae	wAna	25C	12	whole	516411.5995
anaRC102	ananassae	wAna	25C	12	posterior	53619.68234
anaRC102	ananassae	wAna	25C	12	pole	34254.90705
anaRC102	ananassae	wAna	25C	13	whole	531056.7716
anaRC102	ananassae	wAna	25C	13	posterior	3709.895255
anaRC102	ananassae	wAna	25C	13	pole	6840.907332
anaRC102	ananassae	wAna	25C	14	whole	585819.9122
anaRC102	ananassae	wAna	25C	14	posterior	164683.7724
anaRC102	ananassae	wAna	25C	14	pole	115836.0497
anaRC102	ananassae	wAna	25C	15	whole	1384099.137
anaRC102	ananassae	wAna	25C	15	posterior	53109.70778
anaRC102	ananassae	wAna	25C	15	pole	36466.57741
anaRC102	ananassae	wAna	25C	16	whole	520065.888
anaRC102	ananassae	wAna	25C	16	posterior	213630.3492
anaRC102	ananassae	wAna	25C	16	pole	195754.029
anaRC102	ananassae	wAna	20C	1	whole	159237.3364
anaRC102	ananassae	wAna	20C	1	posterior	47629.0491
anaRC102	ananassae	wAna	20C	1	pole	36665.6319
anaRC102	ananassae	wAna	20C	2	whole	341376.4662
anaRC102	ananassae	wAna	20C	2	posterior	46104.28899
anaRC102	ananassae	wAna	20C	2	pole	36764.82301
anaRC102	ananassae	wAna	20C	3	whole	167859.9004
anaRC102	ananassae	wAna	20C	3	posterior	30912.60995
anaRC102	ananassae	wAna	20C	3	pole	31038.63359
anaRC102	ananassae	wAna	20C	4	whole	269444.2436
anaRC102	ananassae	wAna	20C	4	posterior	74905.50235
anaRC102	ananassae	wAna	20C	4	pole	74273.57568
anaRC102	ananassae	wAna	20C	5	whole	303529.3861
anaRC102	ananassae	wAna	20C	5	posterior	48658.0252
anaRC102	ananassae	wAna	20C	5	pole	36718.24014
anaRC102	ananassae	wAna	20C	6	whole	270333.9078
anaRC102	ananassae	wAna	20C	6	posterior	24301.79282
anaRC102	ananassae	wAna	20C	6	pole	15328.52964
anaRC102	ananassae	wAna	20C	7	whole	338510
anaRC102	ananassae	wAna	20C	7	posterior	75121.5
anaRC102	ananassae	wAna	20C	7	pole	48038.5
anaRC102	ananassae	wAna	20C	8	whole	206147.6124
anaRC102	ananassae	wAna	20C	8	posterior	45020.48063
anaRC102	ananassae	wAna	20C	8	pole	13497.98846
anaRC102	ananassae	wAna	20C	9	whole	161500.4758
anaRC102	ananassae	wAna	20C	9	posterior	32424.46486
anaRC102	ananassae	wAna	20C	9	pole	10517.27838
anaRC102	ananassae	wAna	20C	10	whole	241511.7673
anaRC102	ananassae	wAna	20C	10	posterior	41283.48531
anaRC102	ananassae	wAna	20C	10	pole	32805.98785
anaRC102	ananassae	wAna	20C	11	whole	273052.95
anaRC102	ananassae	wAna	20C	11	posterior	83431.49071
anaRC102	ananassae	wAna	20C	11	pole	68609.55693
anaRC102	ananassae	wAna	20C	12	whole	181208.5154
anaRC102	ananassae	wAna	20C	12	posterior	10009.60439
anaRC102	ananassae	wAna	20C	12	pole	7966.625577
anaRC102	ananassae	wAna	20C	13	whole	120929.316
anaRC102	ananassae	wAna	20C	13	posterior	13261.62408
anaRC102	ananassae	wAna	20C	13	pole	5549.231033
anaRC102	ananassae	wAna	20C	14	whole	288800.2583
anaRC102	ananassae	wAna	20C	14	posterior	65900.37305
anaRC102	ananassae	wAna	20C	14	pole	63022.662
anaRC102	ananassae	wAna	20C	15	whole	129617.4223
anaRC102	ananassae	wAna	20C	15	posterior	38315.20754
anaRC102	ananassae	wAna	20C	15	pole	38331.34717
auraL5	auraria	wAura	25C	1	whole	152433.0585
auraL5	auraria	wAura	25C	1	posterior	190.0544738
auraL5	auraria	wAura	25C	1	pole	1446.817297
auraL5	auraria	wAura	25C	2	whole	749523.0199
auraL5	auraria	wAura	25C	2	posterior	2617.381856
auraL5	auraria	wAura	25C	2	pole	2876.822897
auraL5	auraria	wAura	25C	3	whole	309389.9264
auraL5	auraria	wAura	25C	3	posterior	2157.506984
auraL5	auraria	wAura	25C	3	pole	244.2991663
auraL5	auraria	wAura	25C	4	whole	277496.5749
auraL5	auraria	wAura	25C	4	posterior	2617.319569
auraL5	auraria	wAura	25C	4	pole	1128.164249
auraL5	auraria	wAura	25C	5	whole	1214397.864
auraL5	auraria	wAura	25C	5	posterior	13594.80611
auraL5	auraria	wAura	25C	5	pole	5595.332369
auraL5	auraria	wAura	25C	6	whole	284202.8462
auraL5	auraria	wAura	25C	6	posterior	354.214637
auraL5	auraria	wAura	25C	6	pole	62.221647
auraL5	auraria	wAura	25C	7	whole	161631.531
auraL5	auraria	wAura	25C	7	posterior	3361.226293
auraL5	auraria	wAura	25C	7	pole	2009.494925
auraL5	auraria	wAura	25C	8	whole	63042.5
auraL5	auraria	wAura	25C	8	posterior	1260
auraL5	auraria	wAura	25C	8	pole	96.5
auraL5	auraria	wAura	25C	9	whole	21786.9326
auraL5	auraria	wAura	25C	9	posterior	978.416139
auraL5	auraria	wAura	25C	9	pole	752.58869
auraL5	auraria	wAura	25C	10	whole	106704.6248
auraL5	auraria	wAura	25C	10	posterior	4919.474092
auraL5	auraria	wAura	25C	10	pole	2087.644785
auraL5	auraria	wAura	25C	11	whole	251518.6531
auraL5	auraria	wAura	25C	11	posterior	27765.24687
auraL5	auraria	wAura	25C	11	pole	21176.87587
auraL5	auraria	wAura	25C	12	whole	201227.0446
auraL5	auraria	wAura	25C	12	posterior	5725.74066
auraL5	auraria	wAura	25C	12	pole	1501.658843
auraL5	auraria	wAura	25C	13	whole	243397.1891
auraL5	auraria	wAura	25C	13	posterior	1751.787768
auraL5	auraria	wAura	25C	13	pole	379.3588926
auraL5	auraria	wAura	25C	14	whole	106617.6053
auraL5	auraria	wAura	25C	14	posterior	1329.645601
auraL5	auraria	wAura	25C	14	pole	65.34327575
auraL5	auraria	wAura	25C	15	whole	297311.4268
auraL5	auraria	wAura	25C	15	posterior	13012.40343
auraL5	auraria	wAura	25C	15	pole	5385.71697
auraL5	auraria	wAura	20C	1	whole	225331.9161
auraL5	auraria	wAura	20C	1	posterior	67.54068225
auraL5	auraria	wAura	20C	1	pole	115.9816783
auraL5	auraria	wAura	20C	2	whole	6431.377848
auraL5	auraria	wAura	20C	2	posterior	653.0900349
auraL5	auraria	wAura	20C	2	pole	659.257274
auraL5	auraria	wAura	20C	3	whole	221164.9303
auraL5	auraria	wAura	20C	3	posterior	2959.952005
auraL5	auraria	wAura	20C	3	pole	153.8640194
auraL5	auraria	wAura	20C	4	whole	65632.71719
auraL5	auraria	wAura	20C	4	posterior	2701.010662
auraL5	auraria	wAura	20C	4	pole	2655.473299
auraL5	auraria	wAura	20C	5	whole	19292.49427
auraL5	auraria	wAura	20C	5	posterior	1223.662459
auraL5	auraria	wAura	20C	5	pole	1383.418456
auraL5	auraria	wAura	20C	6	whole	78442
auraL5	auraria	wAura	20C	6	posterior	5
auraL5	auraria	wAura	20C	6	pole	25.5
auraL5	auraria	wAura	20C	7	whole	178278.2956
auraL5	auraria	wAura	20C	7	posterior	1823.98653
auraL5	auraria	wAura	20C	7	pole	2837.992127
auraL5	auraria	wAura	20C	8	whole	255957.9493
auraL5	auraria	wAura	20C	8	posterior	1639.251797
auraL5	auraria	wAura	20C	8	pole	0
auraL5	auraria	wAura	20C	9	whole	93394.5
auraL5	auraria	wAura	20C	9	posterior	619
auraL5	auraria	wAura	20C	9	pole	704
auraL5	auraria	wAura	20C	10	whole	46638.04488
auraL5	auraria	wAura	20C	10	posterior	1963.408533
auraL5	auraria	wAura	20C	10	pole	3174.409748
auraL5	auraria	wAura	20C	11	whole	291166.6218
auraL5	auraria	wAura	20C	11	posterior	5201.381609
auraL5	auraria	wAura	20C	11	pole	6032.272039
auraL5	auraria	wAura	20C	12	whole	102437.5392
auraL5	auraria	wAura	20C	12	posterior	2232.39894
auraL5	auraria	wAura	20C	12	pole	697.9457056
auraL5	auraria	wAura	20C	13	whole	73765.24321
auraL5	auraria	wAura	20C	13	posterior	2451.771648
auraL5	auraria	wAura	20C	13	pole	1671.082794
auraL5	auraria	wAura	20C	14	whole	75703.12314
auraL5	auraria	wAura	20C	14	posterior	0.679039375
auraL5	auraria	wAura	20C	14	pole	1.20474125
auraL5	auraria	wAura	20C	15	whole	271331.5
auraL5	auraria	wAura	20C	15	posterior	219
auraL5	auraria	wAura	20C	15	pole	600
auraL5	auraria	wAura	20C	16	whole	90491
auraL5	auraria	wAura	20C	16	posterior	25
auraL5	auraria	wAura	20C	16	pole	0
melHB22	melanogaster	wMel	25C	13	whole	917494.7794
melHB22	melanogaster	wMel	25C	13	posterior	93464.0878
melHB22	melanogaster	wMel	25C	13	pole	70108.20785
melHB22	melanogaster	wMel	20C	13	whole	125484.8235
melHB22	melanogaster	wMel	20C	13	posterior	1295.09924
melHB22	melanogaster	wMel	20C	13	pole	1327.343877
